# Supplementary material for: rac-8a’-Methyl-3′,4′,8′,8a’-tetra­hydro-2′H-spiro­[[1,3]dioxolane-2,1′-naphthalen]-6′(7′H)-one
Source: Acta Crystallogr Sect E Struct Rep Online. 2011 Aug 27;67(Pt 9):o2460. doi: 10.1107/S1600536811034349 (PMC3200915; doi:10.1107/S1600536811034349)
Supplement: Supplementary file 1 [file e-67-o2460-sup1.cif]

##############################################################################
#                                                                            #
# This CIF contains the data in a paper accepted for publication in          #
# Acta Crystallographica Section E. It conforms to the requirements of       #
# Notes for Authors for Acta Crystallographica Section E, and has been       #
# peer reviewed under the auspices of the IUCr Commission on Journals.       #
#                                                                            #
# Full details of the Crystallographic Information File format               #
# are given in the paper "The Crystallographic Information File (CIF):       #
# a New Standard Archive File for Crystallography" by S. R. Hall, F. H.      #
# Allen and I. D. Brown [Acta Cryst. (1991), A47, 655-685].                  #
#                                                                            #
# The current version of the core CIF dictionary is obtainable from          #
# ftp://ftp.iucr.org/pub/cif_core.dic.                                       #
#                                                                            #
# Software is freely available for graphical display of the structure(s)     #
# in this CIF. For information consult the CIF software page                 #
# http://www.iucr.org/resources/cif/software.                                #
#                                                                            #
# This file may be used for bona fide research purposes within the           #
# scientific community so long as proper attribution is given to the journal # 
# article from which it was obtained.                                        #
#                                                                            #
##############################################################################
data_global
_audit_creation_method     'SHELXL-97 and subsequent manual editing'
_journal_date_recd_electronic     2011-08-17
_journal_date_accepted     2011-08-21
_journal_name_full     'Acta Crystallographica, Section E'
_journal_year     2011
_journal_volume     67
_journal_issue      9
_journal_page_first     o2460
_journal_page_last     o2460
_journal_paper_category     QO
_journal_coeditor_code     SU2308
_publ_contact_author_name     'Werner, Franz'
_publ_contact_author_address
;
Department of Chemistry
Tallinn University of Technology
Akadeemia tee 15
12618 Tallinn
Estonia
;
_publ_contact_author_email     fwerner@chemnet.ee
_publ_contact_author_fax     '+372 620 28 28'
_publ_contact_author_phone     '+372 620 28 30'
_publ_section_title
;\
<i>rac</i>-8a'-Methyl-3',4',8',8a'-tetrahydro-2'<i>H</i>-spiro[[1,3]dioxolane-\
2,1'-naphthalen]-6'(7'<i>H</i>)-one
;
loop_
    _publ_author_name
    _publ_author_address
    'Werner, Franz'
;
Department of Chemistry
Tallinn University of Technology
Akadeemia tee 15
12618 Tallinn
Estonia
;
    'Toon, Liina'
;
Department of Chemistry
Tallinn University of Technology
Akadeemia tee 15
12618 Tallinn
Estonia
;
    'Aav, Riina'
;
Department of Chemistry
Tallinn University of Technology
Akadeemia tee 15
12618 Tallinn
Estonia
;
data_I
_chemical_name_systematic
;
rac-8a'-Methyl-3',4',8',8a'-tetrahydro-2'<i>H</i>-spiro[[1,3]dioxolane-
2,1'-naphthalen]-6'(7'<i>H</i>)-one
;
_chemical_name_common     'liina1'
_chemical_formula_moiety     'C13 H18 O3'
_chemical_formula_sum     'C13 H18 O3'
_chemical_formula_iupac     'C13 H18 O3'
_chemical_formula_weight     222.27
_chemical_melting_point     ?
_symmetry_cell_setting     triclinic
_symmetry_space_group_name_H-M     'P -1'
_symmetry_space_group_name_Hall     '-P 1'
loop_
    _symmetry_equiv_pos_as_xyz
    'x, y, z'
    '-x, -y, -z'
_cell_length_a     9.6841(15)
_cell_length_b     10.5515(14)
_cell_length_c     12.8717(19)
_cell_angle_alpha     102.493(4)
_cell_angle_beta     111.938(4)
_cell_angle_gamma     98.665(4)
_cell_volume     1151.6(3)
_cell_formula_units_Z     4
_cell_measurement_reflns_used     4738
_cell_measurement_theta_min     2.2727
_cell_measurement_theta_max     25.0287
_cell_measurement_temperature     200(2)
_exptl_crystal_description     needle
_exptl_crystal_colour     colourless
_exptl_crystal_size_max     0.60
_exptl_crystal_size_mid     0.40
_exptl_crystal_size_min     0.40
_exptl_crystal_density_diffrn     1.282
_exptl_crystal_density_meas     ?
_exptl_crystal_density_method     'not measured'
_exptl_crystal_F_000     480
_exptl_absorpt_coefficient_mu     0.090
_exptl_absorpt_correction_type     multi-scan
_exptl_absorpt_process_details     '(SADABS; Sheldrick, 1996)'
_exptl_absorpt_correction_T_min     0.9481
_exptl_absorpt_correction_T_max     0.9650
_exptl_special_details     ?
_diffrn_ambient_temperature     200(2)
_diffrn_radiation_type     MoK\a
_diffrn_radiation_wavelength     0.71073
_diffrn_radiation_source     'XOS X-beam microfocus source'
_diffrn_radiation_monochromator     'doubly curved silicon crystal'
_diffrn_measurement_device_type     'Bruker SMART X2S'
_diffrn_measurement_method     \w
_diffrn_detector_area_resol_mean     ?
_diffrn_reflns_number     11107
_diffrn_reflns_av_R_equivalents     0.0317
_diffrn_reflns_av_sigmaI/netI     0.0310
_diffrn_reflns_theta_min     2.69
_diffrn_reflns_theta_max     25.07
_diffrn_reflns_theta_full     25.07
_diffrn_measured_fraction_theta_max     0.983
_diffrn_measured_fraction_theta_full     0.983
_diffrn_reflns_limit_h_min     -11
_diffrn_reflns_limit_h_max     11
_diffrn_reflns_limit_k_min     -12
_diffrn_reflns_limit_k_max     12
_diffrn_reflns_limit_l_min     -15
_diffrn_reflns_limit_l_max     15
_refine_special_details
;
Refinement of <i>F</i>^2^ against ALL reflections. The weighted <i>R</i>-factor
<i>wR</i> and goodness of fit <i>S</i> are based on <i>F</i>^2^, conventional
<i>R</i>-factors <i>R</i> are based on <i>F</i>, with <i>F</i> set to zero for
negative <i>F</i>^2^. The threshold expression of <i>F</i>^2^ >
\s(<i>F</i>^2^) is used only for calculating <i>R</i>-factors(gt) <i>etc</i>.
and is not relevant to the choice of reflections for refinement.
<i>R</i>-factors based on <i>F</i>^2^ are statistically about twice as large
as those based on <i>F</i>, and <i>R</i>-factors based on ALL data will be
even larger.
;
_reflns_number_total     4037
_reflns_number_gt     3265
_reflns_threshold_expression     I>2\s(I)
_refine_ls_structure_factor_coef     Fsqd
_refine_ls_matrix_type     full
_refine_ls_R_factor_all     0.0499
_refine_ls_R_factor_gt     0.0391
_refine_ls_wR_factor_gt     0.0982
_refine_ls_wR_factor_ref     0.1060
_refine_ls_goodness_of_fit_ref     1.052
_refine_ls_restrained_S_all     1.052
_refine_ls_number_reflns     4037
_refine_ls_number_parameters     291
_refine_ls_number_restraints     0
_refine_ls_hydrogen_treatment     constr
_refine_ls_weighting_scheme     calc
_refine_ls_weighting_details
       'calc w = 1/[\s^2^(Fo^2^)+(0.0516P)^2^+0.2344P] where P=(Fo^2^+2Fc^2^)/3'
_atom_sites_solution_hydrogens     geom
_atom_sites_solution_primary     direct
_atom_sites_solution_secondary     difmap
_refine_ls_shift/su_max     0.000
_refine_ls_shift/su_mean     0.000
_refine_diff_density_max     0.197
_refine_diff_density_min     -0.194
_refine_ls_extinction_method     none
_refine_ls_extinction_coef     ?
loop_
    _atom_type_symbol
    _atom_type_description
    _atom_type_scat_dispersion_real
    _atom_type_scat_dispersion_imag
    _atom_type_scat_source
    'C' 'C' 0.0033 0.0016
                         'International Tables Vol C Tables 4.2.6.8 and 6.1.1.4'
    'H' 'H' 0.0000 0.0000
                         'International Tables Vol C Tables 4.2.6.8 and 6.1.1.4'
    'O' 'O' 0.0106 0.0060
                         'International Tables Vol C Tables 4.2.6.8 and 6.1.1.4'
_computing_data_collection     'GIS (Bruker, 2010)'
_computing_cell_refinement     'SAINT (Bruker, 2009)'
_computing_data_reduction     'SAINT (Bruker, 2009)'
_computing_structure_solution     'SHELXS97 (Sheldrick, 2008)'
_computing_structure_refinement     'SHELXL97 (Sheldrick, 2008)'
_computing_molecular_graphics
;
Mercury (Macrae <i>et al.</i>, 2008), Olex2 (Dolomanov <i>et al.</i>,
2009) and
VESTA (Momma & Izumi, 2008)
;
_computing_publication_material     'SHELXL97 (Sheldrick, 2008)'
loop_
    _atom_site_type_symbol
    _atom_site_label
    _atom_site_fract_x
    _atom_site_fract_y
    _atom_site_fract_z
    _atom_site_U_iso_or_equiv
    _atom_site_adp_type
    _atom_site_calc_flag
    _atom_site_refinement_flags
    _atom_site_occupancy
    _atom_site_symmetry_multiplicity
    _atom_site_disorder_assembly
    _atom_site_disorder_group
    O O11 -0.36579(13) -0.13960(12) 0.44218(10) 0.0515(3) Uani d . 1 1 . .
    C C11 -0.26520(17) -0.07427(15) 0.53959(13) 0.0353(4) Uani d . 1 1 . .
    C C12 -0.11911(18) -0.11449(16) 0.59416(15) 0.0419(4) Uani d . 1 1 . .
    H H12A -0.0964 -0.1670 0.5316 0.050 Uiso calc R 1 1 . .
    H H12B -0.1325 -0.1726 0.6425 0.050 Uiso calc R 1 1 . .
    C C13 0.01603(17) 0.00794(16) 0.67085(14) 0.0391(4) Uani d . 1 1 . .
    H H13A 0.0369 0.0598 0.6204 0.047 Uiso calc R 1 1 . .
    H H13B 0.1089 -0.0228 0.7088 0.047 Uiso calc R 1 1 . .
    C C14 -0.01326(16) 0.10053(15) 0.76622(12) 0.0322(3) Uani d . 1 1 . .
    C C15 -0.17489(16) 0.11996(14) 0.71628(12) 0.0303(3) Uani d . 1 1 . .
    C C16 -0.28429(16) 0.04332(15) 0.61172(13) 0.0328(3) Uani d . 1 1 . .
    H H16 -0.3796 0.0667 0.5828 0.039 Uiso calc R 1 1 . .
    C C17 -0.21067(18) 0.22780(17) 0.79299(14) 0.0413(4) Uani d . 1 1 . .
    H H17A -0.2196 0.1967 0.8580 0.050 Uiso calc R 1 1 . .
    H H17B -0.3115 0.2417 0.7461 0.050 Uiso calc R 1 1 . .
    C C18 -0.08923(19) 0.36159(17) 0.84445(14) 0.0447(4) Uani d . 1 1 . .
    H H18A -0.0967 0.4038 0.7816 0.054 Uiso calc R 1 1 . .
    H H18B -0.1091 0.4226 0.9044 0.054 Uiso calc R 1 1 . .
    C C19 0.07257(18) 0.34259(16) 0.90015(13) 0.0414(4) Uani d . 1 1 . .
    H H19A 0.1493 0.4296 0.9267 0.050 Uiso calc R 1 1 . .
    H H19B 0.0846 0.3117 0.9696 0.050 Uiso calc R 1 1 . .
    C C110 0.10215(16) 0.24032(16) 0.81303(12) 0.0340(3) Uani d . 1 1 . .
    C C111 0.0068(2) 0.03947(18) 0.86826(15) 0.0474(4) Uani d . 1 1 . .
    H H1MA -0.0214 0.0946 0.9250 0.071 Uiso calc R 1 1 . .
    H H1MB 0.1144 0.0370 0.9070 0.071 Uiso calc R 1 1 . .
    H H1MC -0.0598 -0.0520 0.8374 0.071 Uiso calc R 1 1 . .
    O O12 0.09080(12) 0.28742(11) 0.71548(9) 0.0387(3) Uani d . 1 1 . .
    O O13 0.25563(12) 0.22675(12) 0.86454(10) 0.0466(3) Uani d . 1 1 . .
    C C112 0.24137(19) 0.35950(18) 0.74068(16) 0.0481(4) Uani d . 1 1 . .
    H H1KA 0.2594 0.4560 0.7798 0.058 Uiso calc R 1 1 . .
    H H1KB 0.2570 0.3502 0.6679 0.058 Uiso calc R 1 1 . .
    C C113 0.3463(2) 0.2976(2) 0.82021(19) 0.0609(5) Uani d . 1 1 . .
    H H1KC 0.3867 0.2354 0.7765 0.073 Uiso calc R 1 1 . .
    H H1KD 0.4343 0.3676 0.8850 0.073 Uiso calc R 1 1 . .
    O O21 0.11049(14) 0.70843(14) 0.91102(11) 0.0569(4) Uani d . 1 1 . .
    C C21 0.19562(17) 0.73622(16) 0.86470(13) 0.0361(4) Uani d . 1 1 . .
    C C22 0.35845(18) 0.81980(18) 0.93451(13) 0.0422(4) Uani d . 1 1 . .
    H H22A 0.3972 0.8107 1.0147 0.051 Uiso calc R 1 1 . .
    H H22B 0.3613 0.9155 0.9410 0.051 Uiso calc R 1 1 . .
    C C23 0.46228(17) 0.77619(16) 0.87668(13) 0.0362(4) Uani d . 1 1 . .
    H H23A 0.4676 0.6835 0.8780 0.043 Uiso calc R 1 1 . .
    H H23B 0.5676 0.8356 0.9227 0.043 Uiso calc R 1 1 . .
    C C24 0.40501(16) 0.78078(14) 0.74922(13) 0.0303(3) Uani d . 1 1 . .
    C C25 0.23169(16) 0.71959(14) 0.68281(12) 0.0293(3) Uani d . 1 1 . .
    C C26 0.14168(16) 0.69527(15) 0.73754(13) 0.0319(3) Uani d . 1 1 . .
    H H26 0.0366 0.6487 0.6909 0.038 Uiso calc R 1 1 . .
    C C27 0.16356(19) 0.68995(19) 0.55151(13) 0.0424(4) Uani d . 1 1 . .
    H H27A 0.1637 0.7756 0.5318 0.051 Uiso calc R 1 1 . .
    H H27B 0.0552 0.6370 0.5181 0.051 Uiso calc R 1 1 . .
    C C28 0.25155(19) 0.6126(2) 0.49578(14) 0.0478(4) Uani d . 1 1 . .
    H H28A 0.2115 0.6063 0.4114 0.057 Uiso calc R 1 1 . .
    H H28B 0.2355 0.5202 0.5024 0.057 Uiso calc R 1 1 . .
    C C29 0.42334(19) 0.68194(18) 0.55581(14) 0.0432(4) Uani d . 1 1 . .
    H H29A 0.4790 0.6283 0.5206 0.052 Uiso calc R 1 1 . .
    H H29B 0.4404 0.7715 0.5437 0.052 Uiso calc R 1 1 . .
    C C210 0.48576(16) 0.69737(14) 0.68634(13) 0.0307(3) Uani d . 1 1 . .
    C C211 0.4437(2) 0.92774(16) 0.74809(17) 0.0474(4) Uani d . 1 1 . .
    H H2MA 0.3994 0.9313 0.6671 0.071 Uiso calc R 1 1 . .
    H H2MB 0.5558 0.9633 0.7825 0.071 Uiso calc R 1 1 . .
    H H2MC 0.4006 0.9819 0.7940 0.071 Uiso calc R 1 1 . .
    O O22 0.46457(11) 0.56518(10) 0.69896(9) 0.0342(3) Uani d . 1 1 . .
    O O23 0.64712(11) 0.75715(11) 0.74433(10) 0.0404(3) Uani d . 1 1 . .
    C C212 0.61156(18) 0.54166(18) 0.75591(16) 0.0450(4) Uani d . 1 1 . .
    H H2KA 0.6152 0.4513 0.7167 0.054 Uiso calc R 1 1 . .
    H H2KB 0.6363 0.5497 0.8394 0.054 Uiso calc R 1 1 . .
    C C213 0.72049(19) 0.64914(19) 0.74471(17) 0.0504(5) Uani d . 1 1 . .
    H H2KC 0.8229 0.6757 0.8119 0.061 Uiso calc R 1 1 . .
    H H2KD 0.7325 0.6191 0.6709 0.061 Uiso calc R 1 1 . .
loop_
    _atom_site_aniso_label
    _atom_site_aniso_U_11
    _atom_site_aniso_U_22
    _atom_site_aniso_U_33
    _atom_site_aniso_U_12
    _atom_site_aniso_U_13
    _atom_site_aniso_U_23
    O11 0.0446(7) 0.0560(8) 0.0396(6) 0.0102(6) 0.0118(5) -0.0010(6)
    C11 0.0356(8) 0.0356(8) 0.0373(8) 0.0059(7) 0.0185(7) 0.0120(7)
    C12 0.0409(9) 0.0356(9) 0.0503(10) 0.0126(7) 0.0197(8) 0.0121(7)
    C13 0.0312(8) 0.0383(9) 0.0489(9) 0.0115(7) 0.0173(7) 0.0126(7)
    C14 0.0288(7) 0.0356(8) 0.0339(8) 0.0068(6) 0.0124(6) 0.0157(6)
    C15 0.0318(8) 0.0333(8) 0.0323(7) 0.0078(6) 0.0173(6) 0.0159(6)
    C16 0.0278(7) 0.0368(8) 0.0351(8) 0.0094(6) 0.0129(6) 0.0132(7)
    C17 0.0393(9) 0.0487(10) 0.0374(8) 0.0138(7) 0.0184(7) 0.0093(7)
    C18 0.0508(10) 0.0426(10) 0.0354(8) 0.0139(8) 0.0164(7) 0.0035(7)
    C19 0.0431(9) 0.0406(9) 0.0308(8) 0.0023(7) 0.0100(7) 0.0072(7)
    C110 0.0289(8) 0.0416(9) 0.0305(8) 0.0059(7) 0.0087(6) 0.0180(7)
    C111 0.0452(10) 0.0507(10) 0.0469(10) 0.0079(8) 0.0134(8) 0.0297(8)
    O12 0.0366(6) 0.0430(6) 0.0369(6) 0.0022(5) 0.0142(5) 0.0208(5)
    O13 0.0284(6) 0.0571(7) 0.0505(7) 0.0056(5) 0.0091(5) 0.0259(6)
    C112 0.0457(10) 0.0418(10) 0.0585(11) -0.0007(8) 0.0275(8) 0.0162(8)
    C113 0.0383(10) 0.0721(14) 0.0739(13) 0.0040(9) 0.0248(9) 0.0291(11)
    O21 0.0482(7) 0.0828(9) 0.0488(7) 0.0105(7) 0.0316(6) 0.0214(7)
    C21 0.0356(8) 0.0407(9) 0.0388(8) 0.0134(7) 0.0199(7) 0.0144(7)
    C22 0.0397(9) 0.0511(10) 0.0296(8) 0.0078(8) 0.0147(7) 0.0024(7)
    C23 0.0278(8) 0.0430(9) 0.0304(8) 0.0041(7) 0.0096(6) 0.0045(7)
    C24 0.0291(7) 0.0288(8) 0.0342(8) 0.0053(6) 0.0152(6) 0.0098(6)
    C25 0.0300(7) 0.0275(7) 0.0316(7) 0.0116(6) 0.0116(6) 0.0107(6)
    C26 0.0256(7) 0.0333(8) 0.0349(8) 0.0068(6) 0.0112(6) 0.0093(6)
    C27 0.0386(9) 0.0596(11) 0.0319(8) 0.0185(8) 0.0134(7) 0.0174(7)
    C28 0.0480(10) 0.0699(12) 0.0254(8) 0.0208(9) 0.0148(7) 0.0113(8)
    C29 0.0492(10) 0.0544(10) 0.0416(9) 0.0204(8) 0.0292(8) 0.0213(8)
    C210 0.0283(7) 0.0313(8) 0.0369(8) 0.0054(6) 0.0175(6) 0.0129(6)
    C211 0.0495(10) 0.0315(9) 0.0670(12) 0.0072(7) 0.0319(9) 0.0147(8)
    O22 0.0310(5) 0.0301(6) 0.0454(6) 0.0088(4) 0.0180(5) 0.0144(5)
    O23 0.0283(5) 0.0391(6) 0.0552(7) 0.0036(5) 0.0222(5) 0.0120(5)
    C212 0.0372(9) 0.0516(10) 0.0562(10) 0.0202(8) 0.0222(8) 0.0243(8)
    C213 0.0349(9) 0.0589(11) 0.0648(12) 0.0165(8) 0.0245(8) 0.0228(9)
_geom_special_details
;
All e.s.d.'s (except the e.s.d. in the dihedral angle between two l.s. planes)
are estimated using the full covariance matrix. The cell e.s.d.'s are taken
into account individually in the estimation of e.s.d.'s in distances, angles
and torsion angles; correlations between e.s.d.'s in cell parameters are only
used when they are defined by crystal symmetry. An approximate (isotropic)
treatment of cell e.s.d.'s is used for estimating e.s.d.'s involving l.s.
planes.
;
loop_
    _geom_bond_atom_site_label_1
    _geom_bond_atom_site_label_2
    _geom_bond_site_symmetry_2
    _geom_bond_distance
    _geom_bond_publ_flag
    O11 C11 . 1.2277(18) ?
    C11 C16 . 1.461(2) ?
    C11 C12 . 1.497(2) ?
    C12 C13 . 1.526(2) ?
    C12 H12A . 0.9900 ?
    C12 H12B . 0.9900 ?
    C13 C14 . 1.538(2) ?
    C13 H13A . 0.9900 ?
    C13 H13B . 0.9900 ?
    C14 C15 . 1.519(2) ?
    C14 C111 . 1.546(2) ?
    C14 C110 . 1.550(2) ?
    C15 C16 . 1.339(2) ?
    C15 C17 . 1.509(2) ?
    C16 H16 . 0.9500 ?
    C17 C18 . 1.526(2) ?
    C17 H17A . 0.9900 ?
    C17 H17B . 0.9900 ?
    C18 C19 . 1.525(2) ?
    C18 H18A . 0.9900 ?
    C18 H18B . 0.9900 ?
    C19 C110 . 1.521(2) ?
    C19 H19A . 0.9900 ?
    C19 H19B . 0.9900 ?
    C110 O12 . 1.4209(17) ?
    C110 O13 . 1.4276(18) ?
    C111 H1MA . 0.9800 ?
    C111 H1MB . 0.9800 ?
    C111 H1MC . 0.9800 ?
    O12 C112 . 1.4197(19) ?
    O13 C113 . 1.420(2) ?
    C112 C113 . 1.490(3) ?
    C112 H1KA . 0.9900 ?
    C112 H1KB . 0.9900 ?
    C113 H1KC . 0.9900 ?
    C113 H1KD . 0.9900 ?
    O21 C21 . 1.2211(18) ?
    C21 C26 . 1.458(2) ?
    C21 C22 . 1.500(2) ?
    C22 C23 . 1.526(2) ?
    C22 H22A . 0.9900 ?
    C22 H22B . 0.9900 ?
    C23 C24 . 1.538(2) ?
    C23 H23A . 0.9900 ?
    C23 H23B . 0.9900 ?
    C24 C25 . 1.526(2) ?
    C24 C211 . 1.544(2) ?
    C24 C210 . 1.553(2) ?
    C25 C26 . 1.338(2) ?
    C25 C27 . 1.505(2) ?
    C26 H26 . 0.9500 ?
    C27 C28 . 1.523(2) ?
    C27 H27A . 0.9900 ?
    C27 H27B . 0.9900 ?
    C28 C29 . 1.526(2) ?
    C28 H28A . 0.9900 ?
    C28 H28B . 0.9900 ?
    C29 C210 . 1.519(2) ?
    C29 H29A . 0.9900 ?
    C29 H29B . 0.9900 ?
    C210 O23 . 1.4229(17) ?
    C210 O22 . 1.4320(18) ?
    C211 H2MA . 0.9800 ?
    C211 H2MB . 0.9800 ?
    C211 H2MC . 0.9800 ?
    O22 C212 . 1.4250(18) ?
    O23 C213 . 1.431(2) ?
    C212 C213 . 1.498(2) ?
    C212 H2KA . 0.9900 ?
    C212 H2KB . 0.9900 ?
    C213 H2KC . 0.9900 ?
    C213 H2KD . 0.9900 ?
loop_
    _geom_angle_atom_site_label_1
    _geom_angle_atom_site_label_2
    _geom_angle_atom_site_label_3
    _geom_angle_site_symmetry_1
    _geom_angle_site_symmetry_3
    _geom_angle
    _geom_angle_publ_flag
    O11 C11 C16 . . 121.98(14) ?
    O11 C11 C12 . . 121.98(14) ?
    C16 C11 C12 . . 115.96(13) ?
    C11 C12 C13 . . 111.41(13) ?
    C11 C12 H12A . . 109.3 ?
    C13 C12 H12A . . 109.3 ?
    C11 C12 H12B . . 109.3 ?
    C13 C12 H12B . . 109.3 ?
    H12A C12 H12B . . 108.0 ?
    C12 C13 C14 . . 113.01(12) ?
    C12 C13 H13A . . 109.0 ?
    C14 C13 H13A . . 109.0 ?
    C12 C13 H13B . . 109.0 ?
    C14 C13 H13B . . 109.0 ?
    H13A C13 H13B . . 107.8 ?
    C15 C14 C13 . . 110.68(12) ?
    C15 C14 C111 . . 109.19(12) ?
    C13 C14 C111 . . 110.03(13) ?
    C15 C14 C110 . . 107.85(12) ?
    C13 C14 C110 . . 109.46(12) ?
    C111 C14 C110 . . 109.59(12) ?
    C16 C15 C17 . . 120.37(13) ?
    C16 C15 C14 . . 122.92(13) ?
    C17 C15 C14 . . 116.66(13) ?
    C15 C16 C11 . . 123.62(14) ?
    C15 C16 H16 . . 118.2 ?
    C11 C16 H16 . . 118.2 ?
    C15 C17 C18 . . 113.34(13) ?
    C15 C17 H17A . . 108.9 ?
    C18 C17 H17A . . 108.9 ?
    C15 C17 H17B . . 108.9 ?
    C18 C17 H17B . . 108.9 ?
    H17A C17 H17B . . 107.7 ?
    C19 C18 C17 . . 111.26(14) ?
    C19 C18 H18A . . 109.4 ?
    C17 C18 H18A . . 109.4 ?
    C19 C18 H18B . . 109.4 ?
    C17 C18 H18B . . 109.4 ?
    H18A C18 H18B . . 108.0 ?
    C110 C19 C18 . . 110.78(12) ?
    C110 C19 H19A . . 109.5 ?
    C18 C19 H19A . . 109.5 ?
    C110 C19 H19B . . 109.5 ?
    C18 C19 H19B . . 109.5 ?
    H19A C19 H19B . . 108.1 ?
    O12 C110 O13 . . 106.21(11) ?
    O12 C110 C19 . . 109.37(13) ?
    O13 C110 C19 . . 110.38(12) ?
    O12 C110 C14 . . 107.96(11) ?
    O13 C110 C14 . . 109.50(12) ?
    C19 C110 C14 . . 113.15(12) ?
    C14 C111 H1MA . . 109.5 ?
    C14 C111 H1MB . . 109.5 ?
    H1MA C111 H1MB . . 109.5 ?
    C14 C111 H1MC . . 109.5 ?
    H1MA C111 H1MC . . 109.5 ?
    H1MB C111 H1MC . . 109.5 ?
    C112 O12 C110 . . 106.80(11) ?
    C113 O13 C110 . . 108.60(13) ?
    O12 C112 C113 . . 104.81(13) ?
    O12 C112 H1KA . . 110.8 ?
    C113 C112 H1KA . . 110.8 ?
    O12 C112 H1KB . . 110.8 ?
    C113 C112 H1KB . . 110.8 ?
    H1KA C112 H1KB . . 108.9 ?
    O13 C113 C112 . . 105.70(14) ?
    O13 C113 H1KC . . 110.6 ?
    C112 C113 H1KC . . 110.6 ?
    O13 C113 H1KD . . 110.6 ?
    C112 C113 H1KD . . 110.6 ?
    H1KC C113 H1KD . . 108.7 ?
    O21 C21 C26 . . 121.53(14) ?
    O21 C21 C22 . . 122.15(14) ?
    C26 C21 C22 . . 116.25(13) ?
    C21 C22 C23 . . 110.97(12) ?
    C21 C22 H22A . . 109.4 ?
    C23 C22 H22A . . 109.4 ?
    C21 C22 H22B . . 109.4 ?
    C23 C22 H22B . . 109.4 ?
    H22A C22 H22B . . 108.0 ?
    C22 C23 C24 . . 112.62(13) ?
    C22 C23 H23A . . 109.1 ?
    C24 C23 H23A . . 109.1 ?
    C22 C23 H23B . . 109.1 ?
    C24 C23 H23B . . 109.1 ?
    H23A C23 H23B . . 107.8 ?
    C25 C24 C23 . . 110.83(11) ?
    C25 C24 C211 . . 109.70(13) ?
    C23 C24 C211 . . 109.57(13) ?
    C25 C24 C210 . . 108.00(11) ?
    C23 C24 C210 . . 109.07(12) ?
    C211 C24 C210 . . 109.64(12) ?
    C26 C25 C27 . . 120.58(13) ?
    C26 C25 C24 . . 122.30(13) ?
    C27 C25 C24 . . 117.11(12) ?
    C25 C26 C21 . . 123.76(13) ?
    C25 C26 H26 . . 118.1 ?
    C21 C26 H26 . . 118.1 ?
    C25 C27 C28 . . 112.53(13) ?
    C25 C27 H27A . . 109.1 ?
    C28 C27 H27A . . 109.1 ?
    C25 C27 H27B . . 109.1 ?
    C28 C27 H27B . . 109.1 ?
    H27A C27 H27B . . 107.8 ?
    C27 C28 C29 . . 110.82(14) ?
    C27 C28 H28A . . 109.5 ?
    C29 C28 H28A . . 109.5 ?
    C27 C28 H28B . . 109.5 ?
    C29 C28 H28B . . 109.5 ?
    H28A C28 H28B . . 108.1 ?
    C210 C29 C28 . . 110.28(12) ?
    C210 C29 H29A . . 109.6 ?
    C28 C29 H29A . . 109.6 ?
    C210 C29 H29B . . 109.6 ?
    C28 C29 H29B . . 109.6 ?
    H29A C29 H29B . . 108.1 ?
    O23 C210 O22 . . 106.12(11) ?
    O23 C210 C29 . . 111.74(12) ?
    O22 C210 C29 . . 107.31(12) ?
    O23 C210 C24 . . 108.53(11) ?
    O22 C210 C24 . . 109.70(11) ?
    C29 C210 C24 . . 113.19(13) ?
    C24 C211 H2MA . . 109.5 ?
    C24 C211 H2MB . . 109.5 ?
    H2MA C211 H2MB . . 109.5 ?
    C24 C211 H2MC . . 109.5 ?
    H2MA C211 H2MC . . 109.5 ?
    H2MB C211 H2MC . . 109.5 ?
    C212 O22 C210 . . 109.00(11) ?
    C210 O23 C213 . . 106.50(12) ?
    O22 C212 C213 . . 103.85(13) ?
    O22 C212 H2KA . . 111.0 ?
    C213 C212 H2KA . . 111.0 ?
    O22 C212 H2KB . . 111.0 ?
    C213 C212 H2KB . . 111.0 ?
    H2KA C212 H2KB . . 109.0 ?
    O23 C213 C212 . . 103.06(13) ?
    O23 C213 H2KC . . 111.2 ?
    C212 C213 H2KC . . 111.2 ?
    O23 C213 H2KD . . 111.2 ?
    C212 C213 H2KD . . 111.2 ?
    H2KC C213 H2KD . . 109.1 ?
loop_
    _geom_hbond_atom_site_label_D
    _geom_hbond_atom_site_label_H
    _geom_hbond_atom_site_label_A
    _geom_hbond_site_symmetry_A
    _geom_hbond_distance_DH
    _geom_hbond_distance_HA
    _geom_hbond_distance_DA
    _geom_hbond_angle_DHA
    C213 H2KC O21 1_655 0.99 2.52 3.450(2) 155.8
    C16 H16 O11 2_456 0.95 2.62 3.547(2) 165.5
    C17 H17A O21 2_567 0.99 2.65 3.441(2) 137.4
    C113 H1KC O11 2_556 0.99 2.70 3.515(3) 140.2
