# Supplementary material for: rac-8a’-Methyl-3′,4′,8′,8a’-tetra­hydro-2′H-spiro­[[1,3]dioxolane-2,1′-naphthalen]-6′(7′H)-one
Source: Acta Crystallogr Sect E Struct Rep Online. 2011 Aug 27;67(Pt 9):o2460. doi: 10.1107/S1600536811034349 (PMC3200915; doi:10.1107/S1600536811034349)
Supplement: Supplementary file 2 [file e-67-o2460-Isup2.hkl]

# 
# h,k,l, Fc-squared, Fo-squared, sigma(Fo-squared) and status flag 
# 
data_I
_shelx_title ' liina1 (Liina Toon, 200K) in P-1' 
_shelx_refln_list_code          4 
_shelx_F_calc_maximum      100.73 
_exptl_crystal_F_000       480.00 
_reflns_d_resolution_high  0.8386 
 
loop_ 
 _symmetry_equiv_pos_as_xyz 
 'x, y, z' 
 '-x, -y, -z' 
 
_cell_length_a     9.6841 
_cell_length_b    10.5515 
_cell_length_c    12.8717 
_cell_angle_alpha 102.493 
_cell_angle_beta  111.938 
_cell_angle_gamma  98.665 
 
_shelx_F_squared_multiplier     1.000 
 
loop_ 
 _refln_index_h 
 _refln_index_k 
 _refln_index_l 
 _refln_F_squared_calc 
 _refln_F_squared_meas 
 _refln_F_squared_sigma 
 _refln_observed_status 
   2   0   0       14.62       14.66      0.53 o 
   3   0   0       25.53       27.48      1.29 o 
   4   0   0       44.72       39.68      1.89 o 
   5   0   0        3.15        0.31      1.55 o 
   6   0   0      163.13      150.96      6.08 o 
   7   0   0        5.23        5.17      1.05 o 
   8   0   0      286.26      271.81      7.35 o 
   9   0   0       23.00       27.48      2.30 o 
  10   0   0        0.90        2.07      1.22 o 
 -10   1   0        0.35        0.63      1.24 o 
  -9   1   0       22.87       21.91      2.16 o 
  -8   1   0        0.08       -0.34      1.01 o 
  -7   1   0       30.49       29.67      1.89 o 
  -6   1   0      322.50      282.58      7.12 o 
  -5   1   0       94.26       85.64      2.70 o 
  -4   1   0     4673.06     4787.74    102.64 o 
  -3   1   0      663.30      618.47     10.60 o 
  -2   1   0       12.25       15.92      0.56 o 
  -1   1   0      112.18      105.01      6.37 o 
   1   1   0     1219.00     1117.17     17.08 o 
   2   1   0      964.24      899.37     16.51 o 
   3   1   0     1802.69     1836.11     34.47 o 
   4   1   0     2497.25     2746.25     75.88 o 
   5   1   0      455.50      445.26     12.73 o 
   6   1   0       69.83       74.75      3.79 o 
   7   1   0      692.13      745.90     21.00 o 
   8   1   0       46.86       53.23      3.79 o 
   9   1   0        0.25       -0.96      0.96 o 
  10   1   0       23.32       27.88      3.37 o 
 -10   2   0       21.09       24.93      2.51 o 
  -9   2   0        6.07        6.17      1.27 o 
  -8   2   0       43.36       30.02      2.29 o 
  -7   2   0      185.04      180.93      5.12 o 
  -6   2   0        5.54        6.88      0.91 o 
  -5   2   0      101.87      110.34      5.55 o 
  -4   2   0      742.51      717.22     15.33 o 
  -3   2   0     2500.90     2468.64     45.64 o 
  -2   2   0     4019.29     3851.77     58.29 o 
  -1   2   0       71.33       68.73      1.19 o 
   0   2   0     9269.96     8644.46    131.04 o 
   1   2   0        5.93        9.19      0.86 o 
   2   2   0      117.27      120.97      2.66 o 
   3   2   0      218.78      233.97      5.20 o 
   4   2   0     1039.67     1018.29     29.14 o 
   5   2   0      121.52      110.94      6.07 o 
   6   2   0      290.84      270.04      8.51 o 
   7   2   0      473.54      471.39     11.50 o 
   8   2   0        2.29        5.35      1.51 o 
   9   2   0       93.05      106.65      4.81 o 
 -10   3   0       29.32       28.81      2.24 o 
  -9   3   0        1.62        1.17      0.94 o 
  -8   3   0       23.97       20.20      2.38 o 
  -7   3   0       15.44       23.69      2.90 o 
  -6   3   0        0.03       -0.57      0.57 o 
  -5   3   0      659.79      684.93     22.11 o 
  -4   3   0        9.10        6.83      0.78 o 
  -3   3   0      362.45      346.81      6.06 o 
  -2   3   0      307.51      312.11      5.47 o 
  -1   3   0     3451.86     3303.80     51.54 o 
   0   3   0     3308.61     3217.14     54.76 o 
   1   3   0     1301.19     1272.93     28.02 o 
   2   3   0        2.39        1.86      0.63 o 
   3   3   0        2.38        2.59      0.48 o 
   4   3   0      986.14     1067.99     48.65 o 
   5   3   0      124.84      124.86      3.05 o 
   6   3   0      110.57      111.94      3.58 o 
   7   3   0       64.67       62.29      3.16 o 
   8   3   0       18.98       23.87      2.36 o 
   9   3   0        1.56        4.44      1.54 o 
 -10   4   0        1.07        2.21      1.11 o 
  -9   4   0       35.05       29.03      2.01 o 
  -8   4   0       56.67       54.54      3.83 o 
  -7   4   0        1.69        0.71      0.80 o 
  -6   4   0       18.45       10.94      1.93 o 
  -5   4   0      335.75      337.98     12.99 o 
  -4   4   0      167.66      152.69      4.01 o 
  -3   4   0       16.15       12.88      0.62 o 
  -2   4   0       27.64       31.61      1.01 o 
  -1   4   0      245.44      283.66      4.92 o 
   0   4   0      365.17      415.03      6.55 o 
   1   4   0        0.24        0.52      0.55 o 
   2   4   0       42.24       43.03      5.04 o 
   3   4   0        0.58       -0.17      1.85 o 
   4   4   0      102.00      105.77      2.50 o 
   5   4   0       19.77       22.84      1.39 o 
   6   4   0        3.32        5.61      1.73 o 
   7   4   0       20.31       14.20      1.76 o 
   8   4   0       58.16       45.85      5.31 o 
 -10   5   0        0.14        1.92      1.14 o 
  -9   5   0        7.94        8.92      1.35 o 
  -8   5   0       10.88       11.95      1.45 o 
  -7   5   0       76.47       77.80      2.75 o 
  -6   5   0        1.21        1.27      0.67 o 
  -5   5   0       57.78       64.29      2.59 o 
  -4   5   0     1302.56     1251.65     29.76 o 
  -3   5   0      632.41      659.31     18.29 o 
  -2   5   0       10.43       12.40      0.57 o 
  -1   5   0      611.71      656.92     10.24 o 
   0   5   0      448.37      488.20      7.72 o 
   1   5   0       70.07       88.07      6.61 o 
   2   5   0       68.19       78.20      2.97 o 
   3   5   0       60.05       63.00      2.71 o 
   4   5   0        0.91        2.03      0.94 o 
   5   5   0      247.12      229.03      7.52 o 
   6   5   0       66.76       73.43      3.53 o 
   7   5   0       14.25       11.63      1.75 o 
   8   5   0        3.43        1.74      1.66 o 
 -10   6   0        4.55        5.17      1.35 o 
  -9   6   0        0.01       -0.38      1.03 o 
  -8   6   0       10.31       12.32      1.32 o 
  -7   6   0      128.10      129.70      6.28 o 
  -6   6   0        2.90        1.96      0.78 o 
  -5   6   0       39.66       35.28      3.01 o 
  -4   6   0      397.73      395.23     11.73 o 
  -3   6   0       90.62       91.04      2.08 o 
  -2   6   0      649.48      693.66     11.79 o 
  -1   6   0      107.03      108.69      2.06 o 
   0   6   0      238.31      256.75      4.81 o 
   1   6   0       34.53       35.00      2.63 o 
   2   6   0      100.77      111.59      3.91 o 
   3   6   0      345.38      349.38     10.30 o 
   4   6   0        3.29        3.20      1.03 o 
   5   6   0       25.15       19.87      2.13 o 
   6   6   0       20.31       20.91      3.93 o 
   7   6   0       18.22       23.06      4.44 o 
 -10   7   0        0.65        1.39      3.05 o 
  -9   7   0        1.26        2.81      2.49 o 
  -8   7   0       24.11       26.47      1.75 o 
  -7   7   0        1.12        3.03      1.37 o 
  -6   7   0      832.94      829.89     18.80 o 
  -5   7   0       81.27       84.69      2.71 o 
  -4   7   0      297.70      313.83      6.60 o 
  -3   7   0      283.22      301.38      6.33 o 
  -2   7   0      259.53      254.62      5.42 o 
  -1   7   0        0.09        0.28      0.41 o 
   0   7   0        0.14        0.60      0.39 o 
   1   7   0       88.27       90.63      4.16 o 
   2   7   0        9.84        9.04      2.31 o 
   3   7   0        9.13       12.95      1.49 o 
   4   7   0       33.04       36.14      7.72 o 
   5   7   0       33.75       35.08      2.65 o 
   6   7   0        7.76        7.19      1.69 o 
  -9   8   0        0.31        2.22      2.86 o 
  -8   8   0        0.92        1.11      2.77 o 
  -7   8   0        7.22        5.68      1.25 o 
  -6   8   0       19.01       16.37      1.39 o 
  -5   8   0        5.88        4.17      0.92 o 
  -4   8   0       18.83       17.88      2.10 o 
  -3   8   0      537.42      542.90     10.95 o 
  -2   8   0      213.43      233.40      5.16 o 
  -1   8   0        5.17        7.80      0.69 o 
   0   8   0        1.50        1.51      0.63 o 
   1   8   0      510.53      520.54     14.48 o 
   2   8   0       19.89       19.80      2.54 o 
   3   8   0       49.36       53.06      6.19 o 
   4   8   0        6.19        1.46      2.54 o 
   5   8   0       32.41       31.62      5.64 o 
   6   8   0        9.24       11.92      2.22 o 
  -9   9   0       56.98       73.19      7.48 o 
  -8   9   0        0.09        0.83      2.77 o 
  -7   9   0       14.55       14.69      3.42 o 
  -6   9   0        2.57        5.27      2.49 o 
  -5   9   0        9.99        8.95      1.34 o 
  -4   9   0       35.26       34.07      1.99 o 
  -3   9   0       81.19       81.00      2.70 o 
  -2   9   0        2.05        2.49      0.69 o 
  -1   9   0       41.67       38.95      2.36 o 
   0   9   0       92.63       90.34      3.42 o 
   1   9   0       84.08       79.29      3.28 o 
   2   9   0      144.89      127.46      4.72 o 
   3   9   0       85.29       99.78      4.24 o 
   4   9   0        2.67        1.01      1.29 o 
   5   9   0       10.76        6.28      1.94 o 
  -8  10   0        2.48        0.18      3.05 o 
  -7  10   0        0.01       -1.66      2.68 o 
  -6  10   0       90.03       89.17      7.02 o 
  -5  10   0        0.06        0.46      2.22 o 
  -4  10   0       54.29       60.16      5.08 o 
  -3  10   0       45.99       44.84      5.78 o 
  -2  10   0       47.27       47.74      2.24 o 
  -1  10   0       25.24       24.67      2.03 o 
   0  10   0        1.97        0.53      1.01 o 
   1  10   0       14.82       20.16      3.28 o 
   2  10   0        5.41        5.44      3.19 o 
   3  10   0       12.62       12.05      1.83 o 
  -7  11   0        0.33       -0.92      2.96 o 
  -6  11   0       13.85       15.80      3.97 o 
  -5  11   0        5.34        3.70      2.77 o 
  -4  11   0        2.12       -1.94      1.94 o 
  -1  11   0        1.42        2.59      1.20 o 
   0  11   0        2.26        1.39      1.20 o 
   1  11   0       93.07       89.17      4.62 o 
   2  11   0        1.45        0.83      1.48 o 
   5 -12   1        1.40        1.48      2.77 o 
  -2 -11   1        1.84       -0.50      1.85 o 
  -1 -11   1       13.98       14.52      1.72 o 
   0 -11   1        3.73        4.62      1.39 o 
   3 -11   1      261.17      271.21     13.12 o 
   4 -11   1      130.52      142.31      8.59 o 
   5 -11   1        0.60        0.74      2.68 o 
   6 -11   1        5.39        7.39      3.33 o 
  -4 -10   1       52.27       60.41      7.48 o 
  -3 -10   1        0.31        0.09      1.28 o 
  -2 -10   1       42.73       43.40      2.60 o 
  -1 -10   1      300.76      296.32      8.94 o 
   0 -10   1       40.11       36.22      2.13 o 
   1 -10   1        0.03        1.02      0.83 o 
   2 -10   1        6.06        6.10      1.55 o 
   3 -10   1       33.67       34.38      3.88 o 
   4 -10   1        6.54       10.53      2.77 o 
   5 -10   1       98.69       90.93      6.84 o 
   6 -10   1        3.00        3.14      2.77 o 
   7 -10   1        3.17        2.13      2.86 o 
   8 -10   1       15.83       10.72      3.88 o 
  -5  -9   1       48.81       38.41      2.97 o 
  -4  -9   1        7.68        7.59      1.59 o 
  -3  -9   1       90.11       97.63      6.05 o 
  -2  -9   1       11.45       11.62      2.17 o 
  -1  -9   1       14.51       10.26      1.31 o 
   0  -9   1       92.98       88.08      4.07 o 
   1  -9   1       55.39       65.94      2.16 o 
   2  -9   1      205.41      201.93      5.15 o 
   3  -9   1      105.36      103.92      7.07 o 
   4  -9   1       97.62      100.85      3.14 o 
   5  -9   1       94.25      108.49      7.21 o 
   6  -9   1      189.79      201.91     11.18 o 
   7  -9   1       48.52       50.27      5.73 o 
   8  -9   1       12.97       10.44      3.60 o 
  -6  -8   1        6.48        2.85      1.53 o 
  -5  -8   1       47.40       51.08      3.01 o 
  -4  -8   1       86.71       87.37      4.62 o 
  -3  -8   1        0.12       -0.30      0.94 o 
  -2  -8   1       38.11       37.55      2.36 o 
  -1  -8   1      164.39      151.23      4.96 o 
   0  -8   1        2.43        3.27      0.49 o 
   1  -8   1        0.17       -0.06      0.46 o 
   2  -8   1       96.42      100.24      2.88 o 
   3  -8   1     1239.32     1292.49     38.57 o 
   4  -8   1      330.04      330.13      9.24 o 
   5  -8   1       48.78       41.94      2.37 o 
   6  -8   1        0.00        0.50      0.82 o 
   7  -8   1       70.80       61.91      6.38 o 
   9  -8   1        0.01       -2.49      2.49 o 
  -7  -7   1        0.04        0.82      1.31 o 
  -6  -7   1        6.15        3.59      2.54 o 
  -5  -7   1        1.66        0.85      1.25 o 
  -4  -7   1       11.61       14.35      2.45 o 
  -3  -7   1      168.88      182.61      8.04 o 
  -2  -7   1      167.39      177.68      5.69 o 
  -1  -7   1      106.71      119.46      4.02 o 
   0  -7   1        6.18        7.23      0.55 o 
   1  -7   1      283.60      315.66      5.57 o 
   2  -7   1       45.26       40.64      1.75 o 
   3  -7   1        9.00        9.60      0.86 o 
   4  -7   1        7.37        8.60      0.69 o 
   5  -7   1        2.80        1.43      0.66 o 
   6  -7   1       36.89       40.99      1.85 o 
   7  -7   1      184.91      166.45      9.92 o 
   8  -7   1        5.62        7.66      2.13 o 
   9  -7   1       16.13       14.14      4.90 o 
  -8  -6   1       64.63       76.70      4.81 o 
  -7  -6   1        3.48        1.06      1.27 o 
  -6  -6   1       62.40       68.43      4.02 o 
  -5  -6   1       49.96       50.95      2.77 o 
  -4  -6   1      641.27      659.42     18.43 o 
  -3  -6   1      218.04      195.88      6.26 o 
  -2  -6   1        0.03        0.43      0.92 o 
  -1  -6   1      219.23      209.69      6.19 o 
   0  -6   1      332.67      345.99      6.01 o 
   1  -6   1        8.06        5.86      0.85 o 
   2  -6   1       78.78       80.91      1.75 o 
   3  -6   1      300.12      310.96      7.04 o 
   4  -6   1       77.64       74.71      1.89 o 
   5  -6   1      283.03      303.85      7.91 o 
   6  -6   1       87.72       83.55      2.77 o 
   7  -6   1       53.24       59.21      2.64 o 
   8  -6   1        5.78        8.93      2.02 o 
   9  -6   1        5.30        3.49      1.31 o 
  10  -6   1        0.46        1.69      2.55 o 
  -8  -5   1       49.70       65.02      3.83 o 
  -7  -5   1       25.61       20.60      2.07 o 
  -6  -5   1        7.77        7.61      3.10 o 
  -5  -5   1       59.63       66.77      5.27 o 
  -4  -5   1      108.19      122.31      4.41 o 
  -3  -5   1       53.50       57.98      2.91 o 
  -2  -5   1      529.93      533.16     14.56 o 
  -1  -5   1      920.00      948.90     19.91 o 
   0  -5   1     1284.97     1396.15     21.35 o 
   1  -5   1     1704.87     1786.58     27.20 o 
   2  -5   1      252.63      237.19      4.25 o 
   3  -5   1      253.76      245.77      4.47 o 
   4  -5   1       93.64      107.40      2.62 o 
   5  -5   1      152.43      157.03      4.24 o 
   6  -5   1        2.16        2.43      0.73 o 
   7  -5   1      148.83      170.03      6.62 o 
   8  -5   1       36.64       33.96      3.73 o 
   9  -5   1       27.09       24.12      2.53 o 
  10  -5   1       48.10       48.38      3.87 o 
  -9  -4   1        5.19       18.02      5.27 o 
  -8  -4   1        4.90        6.20      1.52 o 
  -7  -4   1        0.26        0.97      1.12 o 
  -6  -4   1        0.00       -1.02      1.04 o 
  -5  -4   1        9.96        9.21      0.68 o 
  -4  -4   1       28.57       31.63      1.05 o 
  -3  -4   1     2043.39     2236.55     58.21 o 
  -2  -4   1     2754.98     2984.93     77.41 o 
  -1  -4   1      795.23      835.86     14.01 o 
   0  -4   1      574.43      563.56      8.75 o 
   1  -4   1      620.42      675.16     10.40 o 
   2  -4   1      276.29      292.72      4.72 o 
   3  -4   1      133.66      152.67      2.91 o 
   4  -4   1        0.48        0.42      0.56 o 
   5  -4   1        0.08        0.32      0.55 o 
   6  -4   1       63.44       64.65      5.08 o 
   7  -4   1       42.82       36.98      1.88 o 
   8  -4   1      120.44       97.78      6.15 o 
   9  -4   1        0.65        1.18      0.97 o 
  10  -4   1       21.72       25.18      2.12 o 
  -9  -3   1       13.86       13.57      5.31 o 
  -8  -3   1        3.28        4.10      1.14 o 
  -7  -3   1      175.57      189.09      5.38 o 
  -6  -3   1      401.55      406.35      9.87 o 
  -5  -3   1      338.65      356.51      7.44 o 
  -4  -3   1       24.38       18.51      0.90 o 
  -3  -3   1      602.95      633.27     12.31 o 
  -2  -3   1      189.77      182.96      3.83 o 
  -1  -3   1      195.40      210.28      3.37 o 
   0  -3   1      612.29      643.84      9.91 o 
   1  -3   1      836.81      795.04     13.19 o 
   2  -3   1     2092.94     2118.42     32.26 o 
   3  -3   1      180.76      167.31      3.16 o 
   4  -3   1     1063.77     1107.79     20.49 o 
   5  -3   1      626.52      754.17     17.02 o 
   6  -3   1       77.65       67.08      2.44 o 
   7  -3   1        1.69       -0.31      0.77 o 
   8  -3   1       55.69       63.63      2.79 o 
   9  -3   1       22.42       21.48      2.84 o 
  10  -3   1       26.71       27.32      2.52 o 
 -10  -2   1       27.08       27.61      2.78 o 
  -9  -2   1       51.15       50.58      3.12 o 
  -8  -2   1       43.36       45.27      4.36 o 
  -7  -2   1      480.86      481.02     11.69 o 
  -6  -2   1      101.18      118.59      3.62 o 
  -5  -2   1       14.12       15.24      1.31 o 
  -4  -2   1      639.45      698.32     18.34 o 
  -3  -2   1      762.54      778.15     15.05 o 
  -2  -2   1      364.40      363.31      5.77 o 
  -1  -2   1     7847.37     7026.47    106.34 o 
   0  -2   1     4095.04     4010.01     60.61 o 
   1  -2   1     7993.54     7245.85    109.75 o 
   2  -2   1      376.01      357.75      5.68 o 
   3  -2   1      630.24      613.83      9.66 o 
   4  -2   1      548.90      566.41     10.74 o 
   5  -2   1        6.08       11.74      1.02 o 
   6  -2   1       72.13       72.14      2.56 o 
   7  -2   1       89.88       75.02      2.81 o 
   8  -2   1       22.23       16.10      1.53 o 
   9  -2   1        1.50        1.14      1.34 o 
  10  -2   1        4.89        2.16      1.29 o 
 -10  -1   1       39.48       45.21      2.70 o 
  -9  -1   1        4.37        4.17      1.16 o 
  -8  -1   1      100.55      109.85      3.78 o 
  -7  -1   1       96.04       98.05      3.32 o 
  -6  -1   1       71.59       70.01      2.53 o 
  -5  -1   1       15.98       20.42      1.26 o 
  -4  -1   1       80.20       60.28      2.21 o 
  -3  -1   1      640.04      618.08      9.75 o 
  -2  -1   1     2739.80     2593.48     40.79 o 
  -1  -1   1     5069.80     4289.25    137.13 o 
   1  -1   1     8654.06     7511.25    180.27 o 
   2  -1   1        5.52        6.61      1.00 o 
   3  -1   1      892.16      931.01     14.50 o 
   4  -1   1       22.78       22.78      1.17 o 
   5  -1   1      518.61      567.51     13.06 o 
   6  -1   1      398.66      401.21      9.74 o 
   7  -1   1        1.66        0.47      0.85 o 
   8  -1   1      119.84      113.31      5.06 o 
   9  -1   1        7.79        5.94      1.33 o 
  10  -1   1       13.25       12.25      2.95 o 
 -10   0   1        0.44        1.42      1.23 o 
  -9   0   1        0.20        0.41      1.00 o 
  -8   0   1       83.85       88.30      3.22 o 
  -7   0   1       39.51       43.57      2.07 o 
  -6   0   1      154.58      163.98      5.50 o 
  -5   0   1      971.03     1059.31     23.61 o 
  -4   0   1       63.86       57.95      2.57 o 
  -3   0   1     1347.49     1279.69     22.20 o 
  -2   0   1      248.63      197.03      3.51 o 
   1   0   1     3606.99     3424.50     55.98 o 
   2   0   1     1024.84      988.00     15.20 o 
   3   0   1     1519.29     1640.54     25.20 o 
   4   0   1      573.15      640.91     14.50 o 
   5   0   1      352.93      370.95      8.89 o 
   6   0   1      128.92      140.93      4.12 o 
   7   0   1      104.95       94.40      4.26 o 
   8   0   1      170.09      171.90      7.48 o 
   9   0   1      129.85      129.82      5.36 o 
 -10   1   1        0.56        0.14      1.17 o 
  -9   1   1       51.81       53.69      4.77 o 
  -8   1   1        0.29       -0.74      1.00 o 
  -7   1   1        3.23        3.69      0.91 o 
  -6   1   1      452.71      457.10     13.34 o 
  -5   1   1      733.33      740.84     20.05 o 
  -4   1   1       76.98       74.82      1.93 o 
  -3   1   1      343.51      375.37      6.55 o 
  -2   1   1      442.76      400.23      6.81 o 
  -1   1   1     4857.71     4111.49    138.81 o 
   0   1   1      824.97      790.64     14.65 o 
   1   1   1     1222.34     1125.10     22.23 o 
   2   1   1      823.12      778.07     14.05 o 
   3   1   1     1151.46     1259.46     25.61 o 
   4   1   1      840.53      932.48     32.30 o 
   5   1   1      119.76      145.87      4.09 o 
   6   1   1        1.61        1.57      0.76 o 
   7   1   1      120.38      136.76      4.31 o 
   8   1   1       21.00        9.68      1.39 o 
   9   1   1       10.44       10.82      1.60 o 
 -10   2   1        2.69        2.73      1.43 o 
  -9   2   1      279.53      291.21      7.88 o 
  -8   2   1       14.58       11.66      1.32 o 
  -7   2   1       31.64       34.39      2.81 o 
  -6   2   1      239.64      271.49      8.16 o 
  -5   2   1      702.79      787.15     21.11 o 
  -4   2   1      300.32      298.11      6.59 o 
  -3   2   1        2.62        2.16      0.41 o 
  -2   2   1     2652.45     2608.56     39.59 o 
  -1   2   1       56.62       47.66      0.89 o 
   0   2   1      258.17      244.92      3.90 o 
   1   2   1       63.76       49.00      0.99 o 
   2   2   1      342.32      368.11      5.90 o 
   3   2   1       72.27       80.77      2.04 o 
   4   2   1       28.77       37.14      1.29 o 
   5   2   1      130.73      117.41      3.50 o 
   6   2   1      702.01      732.02     22.31 o 
   7   2   1      378.28      349.49     14.72 o 
   8   2   1        0.11        0.48      1.15 o 
   9   2   1        2.69        3.22      1.59 o 
 -10   3   1       14.73       11.25      2.82 o 
  -9   3   1       25.60       20.61      3.14 o 
  -8   3   1        5.58        7.62      1.14 o 
  -7   3   1        1.90        3.00      0.83 o 
  -6   3   1       78.17       81.04      3.77 o 
  -5   3   1      357.32      379.13     10.61 o 
  -4   3   1      447.84      422.22     10.11 o 
  -3   3   1       15.58       14.58      0.66 o 
  -2   3   1      263.33      284.61      4.90 o 
  -1   3   1       60.87       60.02      1.24 o 
   0   3   1       43.20       56.12      1.22 o 
   1   3   1     2808.25     2773.23     42.24 o 
   2   3   1      772.86      777.47     14.96 o 
   3   3   1      313.84      311.47      6.34 o 
   4   3   1      130.25      136.86      3.60 o 
   5   3   1       12.75       16.07      1.20 o 
   6   3   1      305.05      315.29     10.61 o 
   7   3   1       57.00       48.23      2.37 o 
   8   3   1        2.47        1.09      1.80 o 
 -10   4   1        1.03        1.22      1.10 o 
  -9   4   1       11.12       17.81      2.91 o 
  -8   4   1        6.79        6.10      1.11 o 
  -7   4   1       28.97       29.86      1.66 o 
  -6   4   1      307.72      305.47      7.52 o 
  -5   4   1      221.71      240.31      9.15 o 
  -4   4   1      124.98      125.63      2.78 o 
  -3   4   1      540.10      499.82      8.54 o 
  -2   4   1     1684.49     1680.15     25.56 o 
  -1   4   1      441.64      441.18      6.96 o 
   0   4   1     1014.21      967.99     16.28 o 
   1   4   1       16.32       15.25      0.60 o 
   2   4   1     1920.91     2011.24     37.98 o 
   3   4   1      197.13      197.05      5.40 o 
   4   4   1        6.73        7.59      0.95 o 
   5   4   1      188.64      185.53      6.36 o 
   6   4   1      106.84      109.14      5.13 o 
   7   4   1       65.65       56.63      3.31 o 
   8   4   1       20.83       21.96      4.48 o 
 -10   5   1        6.05        6.94      1.41 o 
  -9   5   1        2.65        2.55      1.71 o 
  -8   5   1       57.94       59.65      2.52 o 
  -7   5   1       16.04       18.61      1.38 o 
  -6   5   1       28.46       27.23      1.64 o 
  -5   5   1      440.45      434.00      8.89 o 
  -4   5   1      250.04      238.34      5.03 o 
  -3   5   1       43.36       47.27      1.18 o 
  -2   5   1      146.36      170.77      2.92 o 
  -1   5   1     1131.80     1142.89     19.75 o 
   0   5   1        6.08        6.43      0.59 o 
   1   5   1        0.98        0.48      0.24 o 
   2   5   1       88.31       95.55      5.13 o 
   3   5   1        6.06        9.52      1.18 o 
   4   5   1       11.08        6.80      0.71 o 
   5   5   1        3.22        2.36      1.06 o 
   6   5   1        1.99       -0.40      1.02 o 
   7   5   1      103.50      113.64      6.33 o 
 -10   6   1       13.62       15.12      5.17 o 
  -9   6   1       14.86       14.51      2.42 o 
  -8   6   1       63.98       61.36      2.55 o 
  -7   6   1      212.56      216.69      8.38 o 
  -6   6   1      542.07      529.50     12.28 o 
  -5   6   1        4.31        3.15      0.64 o 
  -4   6   1      163.16      168.79      3.76 o 
  -3   6   1       81.49       92.60      2.27 o 
  -2   6   1        2.52        3.28      0.57 o 
  -1   6   1       94.48       97.88      2.20 o 
   0   6   1      154.42      146.30      4.57 o 
   1   6   1        1.98        8.59      2.40 o 
   2   6   1      116.22      106.67      7.81 o 
   3   6   1       46.18       32.64      1.98 o 
   4   6   1       67.74       76.80      3.41 o 
   5   6   1      173.29      153.62      5.79 o 
   6   6   1        9.46       11.95      1.85 o 
   7   6   1       20.08       14.21      3.56 o 
 -10   7   1        0.03       -0.83      1.16 o 
  -9   7   1       24.81       30.19      2.21 o 
  -8   7   1       31.00       32.01      2.26 o 
  -7   7   1        4.65        4.80      0.99 o 
  -6   7   1        8.76        7.97      0.99 o 
  -5   7   1        2.81        1.44      0.79 o 
  -4   7   1       65.82       73.85      2.04 o 
  -3   7   1      282.44      277.62      5.85 o 
  -2   7   1      256.73      282.03      5.91 o 
  -1   7   1       27.73       29.01      1.34 o 
   0   7   1      312.33      317.75      8.24 o 
   1   7   1       13.96       10.61      1.24 o 
   2   7   1       20.84       20.00      1.64 o 
   3   7   1       30.80       32.82      3.79 o 
   4   7   1       45.31       49.06      3.65 o 
   5   7   1        9.31        7.12      1.61 o 
   6   7   1        0.79        4.14      1.99 o 
  -9   8   1        3.04        7.02      3.33 o 
  -8   8   1      104.40      119.77      9.52 o 
  -7   8   1      304.72      316.97      9.43 o 
  -6   8   1      212.42      215.66      6.81 o 
  -5   8   1        6.85        7.52      1.34 o 
  -4   8   1      111.70      116.24      3.83 o 
  -3   8   1       42.90       42.36      1.84 o 
  -2   8   1       21.75       20.67      1.28 o 
  -1   8   1       20.44       17.67      1.21 o 
   0   8   1        1.12        0.99      0.63 o 
   1   8   1      252.56      244.52      7.50 o 
   2   8   1       40.54       40.30      3.93 o 
   3   8   1        4.36        5.46      1.35 o 
   4   8   1        7.42        5.83      1.38 o 
   5   8   1        2.67        2.46      1.99 o 
  -9   9   1        6.18        8.69      3.60 o 
  -8   9   1        0.01       -2.40      2.40 o 
  -7   9   1        8.44        9.70      3.14 o 
  -6   9   1       10.46       10.30      1.57 o 
  -5   9   1      106.38      109.13      4.15 o 
  -4   9   1      245.80      246.85      7.48 o 
  -3   9   1      213.41      210.75      6.53 o 
  -2   9   1       23.22       23.09      1.93 o 
  -1   9   1       22.51       21.88      1.31 o 
   0   9   1      142.58      142.95      4.81 o 
   1   9   1       25.10       24.98      1.99 o 
   2   9   1       39.26       41.12      3.70 o 
   3   9   1        6.16        4.12      1.43 o 
   4   9   1       14.21       15.85      2.07 o 
  -8  10   1        0.03        0.74      2.86 o 
  -7  10   1        2.09        2.40      2.86 o 
  -6  10   1        0.84        0.92      2.40 o 
  -5  10   1       94.45      103.86      7.21 o 
  -4  10   1        2.20        3.80      1.25 o 
  -3  10   1        7.76        2.96      2.13 o 
  -2  10   1       22.89       20.24      1.85 o 
  -1  10   1        2.90        6.10      1.29 o 
   0  10   1        1.53        1.39      1.20 o 
   1  10   1        0.19        1.63      2.73 o 
   2  10   1      104.78      107.03      4.48 o 
   3  10   1       21.79       16.24      2.77 o 
  -6  11   1       11.95       13.21      3.70 o 
  -5  11   1        5.32        5.08      2.68 o 
  -4  11   1        7.07        7.85      2.68 o 
  -2  11   1       16.43       16.63      1.85 o 
  -1  11   1       10.68       11.18      1.76 o 
   0  11   1       22.70       28.09      2.59 o 
   1  11   1        8.20        4.16      1.57 o 
   5 -12   2       21.55       26.24      4.53 o 
  -3 -11   2        0.78        3.97      1.52 o 
  -2 -11   2        0.85        0.70      1.29 o 
  -1 -11   2        0.07       -2.31      2.40 o 
   0 -11   2        2.72        2.13      2.22 o 
   3 -11   2        3.40        5.91      2.68 o 
   4 -11   2       46.45       41.21      4.90 o 
   5 -11   2      243.49      260.96     13.68 o 
   6 -11   2       18.49       22.73      4.25 o 
  -4 -10   2       13.93       14.14      1.98 o 
  -3 -10   2        5.97        6.32      1.51 o 
  -2 -10   2       21.45       16.79      1.94 o 
  -1 -10   2       60.99       62.59      6.98 o 
   0 -10   2       12.81       11.46      1.48 o 
   1 -10   2       43.39       44.34      1.87 o 
   2 -10   2       62.69       62.79      3.70 o 
   3 -10   2       63.95       57.90      5.36 o 
  -5  -9   2        0.05       -0.74      1.13 o 
  -4  -9   2        0.01       -0.10      1.13 o 
  -3  -9   2       73.37       74.27      3.39 o 
  -2  -9   2       99.81       95.42      3.79 o 
  -1  -9   2        0.61        0.70      0.86 o 
   0  -9   2       52.58       49.23      2.96 o 
   1  -9   2      100.48       96.32      3.36 o 
   2  -9   2       57.20       62.02      2.40 o 
   3  -9   2       13.88       13.30      1.17 o 
   4  -9   2        9.69       10.04      2.09 o 
   5  -9   2       33.18       25.72      2.94 o 
   6  -9   2       23.88       17.36      6.05 o 
   7  -9   2       15.24        9.70      3.51 o 
   8  -9   2       73.32       56.46      6.47 o 
  -6  -8   2        2.91        1.29      1.34 o 
  -5  -8   2       53.04       46.02      2.76 o 
  -4  -8   2       37.67       41.69      4.62 o 
  -3  -8   2        0.94        0.30      0.95 o 
  -2  -8   2       21.62       22.50      1.72 o 
  -1  -8   2        7.13        6.80      1.56 o 
   0  -8   2       50.44       56.08      1.57 o 
   1  -8   2        6.40        4.15      0.52 o 
   2  -8   2       16.75       17.21      0.75 o 
   3  -8   2       64.60       67.01      5.01 o 
   4  -8   2      253.06      255.38     10.94 o 
   5  -8   2      124.40      125.97      4.10 o 
   6  -8   2      180.02      165.97     15.80 o 
   7  -8   2        0.09        0.68      1.98 o 
   8  -8   2        1.10       -0.10      2.22 o 
   9  -8   2        0.86        3.51      3.42 o 
  -7  -7   2       19.40       17.56      3.05 o 
  -6  -7   2       61.76       65.23      4.62 o 
  -5  -7   2      101.64      112.88      4.55 o 
  -4  -7   2       97.77      101.23      4.07 o 
  -3  -7   2      116.17      119.84      4.29 o 
  -2  -7   2      360.13      363.82     10.45 o 
  -1  -7   2       75.49       92.78      2.14 o 
   0  -7   2        0.24        0.73      0.35 o 
   1  -7   2      206.99      231.65      4.62 o 
   2  -7   2        7.71        8.94      0.82 o 
   3  -7   2      151.95      157.08      3.30 o 
   4  -7   2        4.07        4.18      0.54 o 
   5  -7   2      137.84      142.51      4.98 o 
   6  -7   2      166.82      172.61      9.47 o 
   7  -7   2        1.90        0.66      0.84 o 
   8  -7   2        4.16        4.62      2.32 o 
   9  -7   2        2.14        0.33      3.65 o 
  -8  -6   2        0.89       -0.53      1.23 o 
  -7  -6   2        0.02        0.02      1.20 o 
  -6  -6   2       10.17        8.01      1.57 o 
  -5  -6   2       21.98       19.19      2.49 o 
  -4  -6   2       98.63      103.72     10.12 o 
  -3  -6   2      292.10      301.13      8.92 o 
  -2  -6   2      276.84      336.94      9.63 o 
  -1  -6   2      101.96      123.19      3.08 o 
   0  -6   2      299.71      365.31      6.31 o 
   1  -6   2     2589.53     2734.54     44.92 o 
   2  -6   2      124.18      123.21      2.43 o 
   3  -6   2      201.78      207.66      4.19 o 
   4  -6   2        0.01       -0.23      0.51 o 
   5  -6   2        2.32        2.70      0.48 o 
   6  -6   2      179.42      168.38      4.68 o 
   7  -6   2       27.92       31.46      1.84 o 
   8  -6   2       27.93       26.19      2.04 o 
   9  -6   2       31.19       22.33      3.33 o 
  -8  -5   2       67.68       85.39      7.81 o 
  -7  -5   2        4.54        0.95      1.11 o 
  -6  -5   2      111.41      110.32      8.13 o 
  -5  -5   2     1052.01     1064.28     23.65 o 
  -4  -5   2      159.95      149.77      5.11 o 
  -3  -5   2      255.28      251.70      7.51 o 
  -2  -5   2      585.42      663.60     17.89 o 
  -1  -5   2       91.93       88.00      2.29 o 
   0  -5   2       20.18       21.19      0.69 o 
   1  -5   2      446.78      516.99      8.08 o 
   2  -5   2       54.10       74.54      1.69 o 
   3  -5   2     1188.83     1208.76     22.22 o 
   4  -5   2      561.74      552.23     10.49 o 
   5  -5   2      260.14      285.39      5.82 o 
   6  -5   2       28.05       27.43      2.46 o 
   7  -5   2        0.06        1.04      0.82 o 
   8  -5   2        4.20       -0.85      0.85 o 
   9  -5   2        0.58        1.19      1.02 o 
  -9  -4   2       76.86       82.50      4.57 o 
  -8  -4   2       39.42       40.28      6.05 o 
  -7  -4   2      245.10      259.22      6.86 o 
  -6  -4   2        2.84        2.84      1.28 o 
  -5  -4   2       82.88       88.11      3.09 o 
  -4  -4   2      303.87      310.23      6.35 o 
  -3  -4   2      229.18      199.36      4.80 o 
  -2  -4   2        3.60        5.68      0.32 o 
  -1  -4   2       99.44      128.36      2.19 o 
   0  -4   2     2268.10     2335.05     35.51 o 
   1  -4   2     1214.71     1236.79     18.91 o 
   2  -4   2      581.43      609.03     10.35 o 
   3  -4   2      794.93      807.41     13.71 o 
   4  -4   2      612.71      661.40     12.47 o 
   5  -4   2      105.94       96.07      2.95 o 
   6  -4   2        4.71        3.51      0.80 o 
   7  -4   2       69.19       65.91      2.63 o 
   8  -4   2       79.79       76.22      3.51 o 
   9  -4   2        6.78        7.78      1.33 o 
  10  -4   2        0.06       -0.65      1.29 o 
  -9  -3   2       47.20       34.15      6.42 o 
  -8  -3   2       20.80       15.33      1.51 o 
  -7  -3   2       21.27       17.66      1.48 o 
  -6  -3   2        2.07        1.48      0.76 o 
  -5  -3   2      696.75      729.27     15.79 o 
  -4  -3   2      158.68      165.58      4.30 o 
  -3  -3   2      781.36      776.29     14.88 o 
  -2  -3   2      347.31      358.66      5.84 o 
  -1  -3   2      947.72      917.51     14.09 o 
   0  -3   2      505.37      478.91      7.41 o 
   1  -3   2      157.03      160.59      5.20 o 
   2  -3   2     1529.14     1523.33     23.31 o 
   3  -3   2     1175.53     1182.31     19.87 o 
   4  -3   2      397.36      426.14      9.93 o 
   5  -3   2       31.81       39.80      1.68 o 
   6  -3   2      108.02      117.80      4.14 o 
   7  -3   2       72.78       63.53      4.24 o 
   8  -3   2       89.71       99.63      6.03 o 
   9  -3   2       52.55       58.33      3.53 o 
  10  -3   2       18.12       21.90      2.59 o 
 -10  -2   2        7.13       10.10      1.94 o 
  -9  -2   2        3.85        6.06      1.26 o 
  -8  -2   2      198.78      209.81      5.97 o 
  -7  -2   2       73.82       70.72      2.77 o 
  -6  -2   2       38.39       34.87      1.99 o 
  -5  -2   2      268.26      287.11      6.12 o 
  -4  -2   2        4.90        3.42      0.59 o 
  -3  -2   2     1161.75     1216.46     20.80 o 
  -2  -2   2      271.72      285.94      4.60 o 
  -1  -2   2     4268.71     4030.12     61.05 o 
   0  -2   2     3993.71     3771.13     66.59 o 
   1  -2   2      768.49      703.58     10.83 o 
   2  -2   2     1047.49      992.39     16.55 o 
   3  -2   2      366.40      375.67      7.21 o 
   4  -2   2      225.45      223.93      5.58 o 
   5  -2   2       62.68       74.44      2.51 o 
   6  -2   2        8.62       10.09      1.07 o 
   7  -2   2      491.63      475.13     11.57 o 
   8  -2   2      126.22      107.24      3.73 o 
   9  -2   2       39.40       40.34      4.43 o 
 -10  -1   2        3.10        3.99      1.33 o 
  -9  -1   2       22.02       28.20      2.90 o 
  -8  -1   2       18.19       12.64      2.00 o 
  -7  -1   2      212.73      200.94      5.52 o 
  -6  -1   2      218.05      207.08      5.49 o 
  -5  -1   2      439.37      465.67     10.85 o 
  -4  -1   2       46.82       55.08      1.65 o 
  -3  -1   2      210.49      190.57      3.27 o 
  -2  -1   2      911.64      767.08     11.88 o 
  -1  -1   2     2295.44     2102.92     34.57 o 
   0  -1   2      495.38      448.38      6.91 o 
   1  -1   2     1734.70     1617.71     24.60 o 
   2  -1   2        0.11        0.81      0.44 o 
   3  -1   2       11.35       18.84      1.06 o 
   4  -1   2     1920.80     2065.36     44.98 o 
   5  -1   2        8.47       11.02      1.02 o 
   6  -1   2       30.53       28.53      1.66 o 
   7  -1   2        1.22        2.51      0.96 o 
   8  -1   2       17.93       21.13      1.78 o 
   9  -1   2        7.83       11.86      1.75 o 
 -10   0   2        0.18       -0.48      1.03 o 
  -9   0   2       33.03       30.20      3.98 o 
  -8   0   2        6.12        3.71      1.05 o 
  -7   0   2      142.94      139.81      4.19 o 
  -6   0   2       87.19       83.51      2.76 o 
  -5   0   2        0.52        1.67      0.96 o 
  -4   0   2      612.69      635.51     20.21 o 
  -3   0   2      270.71      268.55      4.43 o 
  -2   0   2      832.46      819.86     12.65 o 
  -1   0   2     1276.34     1123.82     24.15 o 
   0   0   2    10146.10     8782.38    172.76 o 
   1   0   2     1555.11     1434.89     23.70 o 
   2   0   2       39.87       43.68      1.77 o 
   3   0   2       36.72       34.57      1.40 o 
   4   0   2       50.10       58.03      2.02 o 
   5   0   2       35.19       33.01      1.62 o 
   6   0   2      121.85      137.52      4.11 o 
   7   0   2        8.32        9.13      1.24 o 
   8   0   2        5.39        2.15      1.78 o 
   9   0   2       15.99       19.13      1.89 o 
 -11   1   2        0.23        0.15      1.62 o 
 -10   1   2        6.58        8.01      1.52 o 
  -9   1   2       29.42       28.73      2.01 o 
  -8   1   2      313.44      302.89      7.89 o 
  -7   1   2       21.86       22.53      1.72 o 
  -6   1   2        0.05        0.34      0.69 o 
  -5   1   2      307.14      348.93      8.29 o 
  -4   1   2      274.06      303.13      5.48 o 
  -3   1   2       16.77       20.02      0.66 o 
  -2   1   2      190.23      180.14      2.95 o 
  -1   1   2     3258.59     2911.79     44.21 o 
   0   1   2     2685.49     2320.49     39.57 o 
   1   1   2      730.85      687.95     10.69 o 
   2   1   2      536.98      501.63      8.52 o 
   3   1   2        3.52        1.05      0.52 o 
   4   1   2      409.92      449.08     10.46 o 
   5   1   2      232.16      238.62      6.14 o 
   6   1   2      489.19      457.33     11.08 o 
   7   1   2      115.58      125.91      6.35 o 
   8   1   2       15.46       13.15      1.64 o 
   9   1   2        2.71        0.87      1.23 o 
 -11   2   2       21.46       22.93      2.18 o 
 -10   2   2        4.98        4.38      1.23 o 
  -9   2   2      113.99      104.42      3.75 o 
  -8   2   2      132.64      111.55      3.70 o 
  -7   2   2      115.25      107.44      3.43 o 
  -6   2   2       68.15       75.25      2.53 o 
  -5   2   2        0.06        0.29      0.59 o 
  -4   2   2       32.10       33.43      1.07 o 
  -3   2   2       13.86       16.91      0.61 o 
  -2   2   2     3482.06     3328.89     87.39 o 
  -1   2   2     9632.82     8700.18    131.77 o 
   0   2   2       24.54       28.85      0.77 o 
   1   2   2      417.46      361.48      6.00 o 
   2   2   2     1094.88     1123.02     21.46 o 
   3   2   2       37.98       48.51      1.85 o 
   4   2   2        4.84        6.39      0.65 o 
   5   2   2      144.24      143.40      5.70 o 
   6   2   2       71.25       64.79      2.60 o 
   7   2   2        6.06        7.64      1.23 o 
   8   2   2       42.18       41.23      3.04 o 
 -11   3   2        0.82       -0.12      1.30 o 
 -10   3   2        9.71       10.08      1.48 o 
  -9   3   2       83.30       80.94      3.18 o 
  -8   3   2      361.80      377.27      9.43 o 
  -7   3   2      278.77      264.23      6.78 o 
  -6   3   2      156.13      145.69      4.76 o 
  -5   3   2        0.08       -0.07      0.51 o 
  -4   3   2       47.52       52.74      1.72 o 
  -3   3   2      274.37      285.34      4.60 o 
  -2   3   2     2673.91     2731.34     64.27 o 
  -1   3   2      640.71      624.48      9.72 o 
   0   3   2      136.01      122.20      2.49 o 
   1   3   2       31.01       32.72      0.97 o 
   2   3   2      289.74      264.92      5.41 o 
   3   3   2     1456.52     1455.83     27.82 o 
   4   3   2       22.21       25.79      2.08 o 
   5   3   2       29.37       26.84      2.49 o 
   6   3   2       50.96       46.87      2.72 o 
   7   3   2        0.22       -0.49      1.12 o 
   8   3   2        2.17        5.78      3.88 o 
 -11   4   2        0.81        1.11      1.37 o 
 -10   4   2        4.24        5.44      1.36 o 
  -9   4   2        9.52        9.60      1.33 o 
  -8   4   2        0.04        0.22      1.45 o 
  -7   4   2       76.73       74.71      2.64 o 
  -6   4   2      361.71      361.78      8.95 o 
  -5   4   2        5.32        2.96      0.58 o 
  -4   4   2      210.70      242.84      5.03 o 
  -3   4   2      185.87      190.44      4.37 o 
  -2   4   2      369.65      448.88      9.54 o 
  -1   4   2       53.66       51.99      1.47 o 
   0   4   2      536.43      534.50      9.49 o 
   1   4   2      169.03      160.01      3.40 o 
   2   4   2        6.94        8.67      0.56 o 
   3   4   2       10.37       11.59      0.69 o 
   4   4   2       82.15       81.02      2.65 o 
   5   4   2       31.48       28.87      1.64 o 
   6   4   2       17.93       10.03      1.60 o 
   7   4   2       11.49        9.57      1.71 o 
   8   4   2       27.70       31.23      3.23 o 
 -10   5   2        2.65        2.01      1.23 o 
  -9   5   2        0.53        0.61      0.93 o 
  -8   5   2      176.50      175.00      5.10 o 
  -7   5   2        0.92        2.08      0.83 o 
  -6   5   2        0.26        1.22      0.61 o 
  -5   5   2      497.82      511.63     10.24 o 
  -4   5   2        0.47        0.34      0.74 o 
  -3   5   2      175.41      168.02      5.13 o 
  -2   5   2        5.48        6.50      0.84 o 
  -1   5   2       15.05        8.71      0.74 o 
   0   5   2       29.41       21.65      1.05 o 
   1   5   2        8.40        8.94      0.53 o 
   2   5   2       73.02       75.17      2.24 o 
   3   5   2      111.94      108.19      3.13 o 
   4   5   2      130.02      125.54      4.76 o 
   5   5   2       25.63       22.72      2.16 o 
   6   5   2       71.65       68.39      3.69 o 
   7   5   2        7.92       13.35      4.81 o 
 -10   6   2       15.39       13.98      3.74 o 
  -9   6   2       22.18       25.16      4.48 o 
  -8   6   2        0.00        0.43      0.82 o 
  -7   6   2      349.73      361.63      8.84 o 
  -6   6   2        5.62        5.26      0.88 o 
  -5   6   2      105.20       98.67      2.83 o 
  -4   6   2      459.80      422.82     11.74 o 
  -3   6   2      279.01      289.75      8.30 o 
  -2   6   2      127.18      117.29      3.20 o 
  -1   6   2       47.85       53.54      1.54 o 
   0   6   2      338.43      309.31      6.28 o 
   1   6   2       15.99       14.19      0.75 o 
   2   6   2       17.55       14.18      1.48 o 
   3   6   2        9.16        6.15      1.20 o 
   4   6   2      100.37       94.63      4.05 o 
   5   6   2       30.68       26.39      2.40 o 
   6   6   2        1.84        1.48      1.39 o 
 -10   7   2        3.96        5.20      1.53 o 
  -9   7   2      114.89      126.99      8.46 o 
  -8   7   2      195.00      188.34      6.28 o 
  -7   7   2        0.01        1.53      1.06 o 
  -6   7   2       46.20       42.23      2.27 o 
  -5   7   2      612.99      624.17     17.83 o 
  -4   7   2        2.97        7.39      1.16 o 
  -3   7   2        2.31        2.18      0.92 o 
  -2   7   2       27.20       24.61      1.76 o 
  -1   7   2       16.26       17.20      1.00 o 
   0   7   2        0.89        1.60      0.55 o 
   1   7   2       63.21       64.26      3.13 o 
   2   7   2       43.83       46.51      2.59 o 
   3   7   2        0.01        2.09      1.12 o 
   4   7   2       16.21       13.82      1.76 o 
   5   7   2        1.31        1.10      1.30 o 
  -9   8   2       39.53       40.49      2.53 o 
  -8   8   2        7.90        5.28      1.26 o 
  -7   8   2       14.73       13.47      1.59 o 
  -6   8   2      120.06      132.56      4.80 o 
  -5   8   2       28.61       22.91      1.86 o 
  -4   8   2      229.21      224.15      6.95 o 
  -3   8   2      275.33      286.94      8.78 o 
  -2   8   2       11.25        9.98      1.24 o 
  -1   8   2      241.04      262.02      8.70 o 
   0   8   2      164.12      169.52      5.50 o 
   1   8   2      136.33      131.23      7.58 o 
   2   8   2      275.68      285.88      8.94 o 
   3   8   2        0.72        1.53      1.13 o 
   4   8   2        2.69        0.82      2.26 o 
   5   8   2        4.39        4.44      1.66 o 
  -9   9   2        0.53        0.09      3.14 o 
  -8   9   2        0.47       -0.83      2.49 o 
  -7   9   2        3.95        4.55      1.44 o 
  -6   9   2        0.06       -1.34      1.34 o 
  -5   9   2      290.21      322.04     19.64 o 
  -4   9   2       54.80       54.56      2.77 o 
  -3   9   2        2.16        1.03      1.01 o 
  -2   9   2        9.12        6.28      1.94 o 
  -1   9   2       23.09       19.73      1.62 o 
   0   9   2      134.54      131.39      4.61 o 
   1   9   2      166.99      179.15      6.05 o 
   2   9   2       17.91       21.81      2.08 o 
   3   9   2        0.22        0.60      2.59 o 
  -8  10   2        2.81        2.31      3.23 o 
  -7  10   2        0.06        1.76      2.86 o 
  -6  10   2        1.75        0.55      2.49 o 
  -5  10   2        0.48        1.65      1.27 o 
  -4  10   2       29.42       22.60      1.97 o 
  -3  10   2        2.34        4.91      1.30 o 
  -2  10   2        0.58        0.00      1.02 o 
  -1  10   2        4.56        6.01      1.39 o 
   0  10   2       12.48       11.46      1.76 o 
   1  10   2       29.64       38.16      2.96 o 
   2  10   2       26.02       23.47      2.59 o 
  -6  11   2        9.54       12.20      3.60 o 
  -5  11   2        0.07       -2.40      2.40 o 
  -3  11   2       14.86       16.17      1.85 o 
  -2  11   2        0.01       -0.09      1.11 o 
  -1  11   2        0.14       -0.28      1.11 o 
   0  11   2        8.66       10.16      1.85 o 
   4 -12   3       22.30       31.88      4.71 o 
  -3 -11   3       12.95       13.82      1.92 o 
  -2 -11   3       19.16       24.12      4.44 o 
  -1 -11   3       10.78        3.14      3.14 o 
   0 -11   3      146.93      165.59      9.61 o 
   1 -11   3        1.03       -0.46      2.86 o 
   2 -11   3       14.85       12.47      3.93 o 
   4 -11   3       26.53       20.79      3.97 o 
   5 -11   3        2.26        3.42      3.14 o 
   6 -11   3       10.09        6.93      3.60 o 
  -4 -10   3        6.80        5.23      1.89 o 
  -3 -10   3        0.49        0.44      1.11 o 
  -2 -10   3       66.78       70.70      3.22 o 
  -1 -10   3      116.31      128.08      6.84 o 
   0 -10   3        3.45        3.10      0.92 o 
   1 -10   3        0.18       -0.37      2.31 o 
   2 -10   3       16.06       13.46      2.17 o 
   3 -10   3      221.95      221.67     12.94 o 
   4 -10   3       23.29       21.66      2.83 o 
   5 -10   3       42.32       28.83      4.34 o 
   6 -10   3        1.53        2.59      3.05 o 
   7 -10   3        3.90        4.16      3.42 o 
  -6  -9   3       22.70       18.99      3.19 o 
  -5  -9   3        9.63       16.43      3.47 o 
  -4  -9   3       19.28       16.19      2.73 o 
  -3  -9   3       46.29       45.65      2.60 o 
  -2  -9   3       46.32       43.03      2.35 o 
  -1  -9   3       90.71       88.39      3.36 o 
   0  -9   3       98.98      111.08      5.62 o 
   1  -9   3      101.95      120.07      6.35 o 
   2  -9   3        4.63        1.52      1.51 o 
   3  -9   3      336.72      324.98     13.95 o 
   4  -9   3       19.02       18.19      2.55 o 
   5  -9   3      110.41      109.67      5.50 o 
   6  -9   3       63.44       57.02      4.90 o 
   7  -9   3       42.66       40.63      7.02 o 
   8  -9   3       17.99       19.59      4.62 o 
  -7  -8   3        2.99        3.13      1.54 o 
  -6  -8   3        1.33       -0.36      1.21 o 
  -5  -8   3       10.02        7.83      2.31 o 
  -4  -8   3      129.80      118.48      4.59 o 
  -3  -8   3      106.65      112.82      4.28 o 
  -2  -8   3        1.67        1.38      1.06 o 
  -1  -8   3        7.41        3.75      0.73 o 
   0  -8   3       44.22       48.87      2.21 o 
   1  -8   3      115.74      119.43      3.53 o 
   2  -8   3        6.67        3.47      0.45 o 
   3  -8   3       38.13       32.03      2.68 o 
   4  -8   3      109.22       95.00      4.68 o 
   5  -8   3       44.76       41.94      3.46 o 
   6  -8   3       33.09       37.43      3.48 o 
   7  -8   3       26.10       19.84      3.04 o 
   8  -8   3        1.35        0.23      2.30 o 
  -7  -7   3        1.48        2.37      1.43 o 
  -6  -7   3       70.22       71.01      5.96 o 
  -5  -7   3        0.08        1.10      1.85 o 
  -4  -7   3      131.09      150.31      5.25 o 
  -3  -7   3        6.64        7.63      1.16 o 
  -2  -7   3       21.79       25.35      1.66 o 
  -1  -7   3       42.69       43.90      1.45 o 
   0  -7   3      175.93      185.68      3.40 o 
   1  -7   3       95.01       95.01      2.19 o 
   2  -7   3        0.08        0.32      1.15 o 
   3  -7   3        4.97        3.06      1.38 o 
   4  -7   3        1.09        1.49      0.63 o 
   5  -7   3      120.65      118.27      5.78 o 
   6  -7   3       12.55       12.06      1.06 o 
   7  -7   3      150.39      133.30      6.39 o 
   8  -7   3       75.94       80.30      6.42 o 
   9  -7   3        0.89        1.14      2.44 o 
  -8  -6   3      109.56      120.20      5.23 o 
  -7  -6   3       48.58       44.06      2.88 o 
  -6  -6   3       52.50       47.13      2.78 o 
  -5  -6   3        2.96        3.21      1.11 o 
  -4  -6   3      414.03      438.79     12.63 o 
  -3  -6   3      120.14      120.15      4.20 o 
  -2  -6   3        8.57        7.51      0.53 o 
  -1  -6   3      360.06      372.87      7.37 o 
   0  -6   3      137.15      138.78      2.58 o 
   1  -6   3        0.34        0.44      0.28 o 
   2  -6   3      389.14      406.32     12.58 o 
   3  -6   3      111.79      121.96      5.59 o 
   4  -6   3       16.57       14.43      2.29 o 
   5  -6   3      162.77      177.14      4.60 o 
   6  -6   3        0.01       -0.04      0.66 o 
   7  -6   3       38.99       36.50      1.98 o 
   8  -6   3        6.57        6.32      2.25 o 
   9  -6   3        8.96        5.78      2.53 o 
  -9  -5   3        6.52        8.34      1.85 o 
  -8  -5   3        1.40        3.16      1.36 o 
  -7  -5   3       23.76       23.52      4.16 o 
  -6  -5   3        3.14        1.74      0.81 o 
  -5  -5   3       77.60       77.24      2.45 o 
  -4  -5   3       41.54       34.85      1.08 o 
  -3  -5   3      160.72      166.64      3.55 o 
  -2  -5   3        0.36        0.09      0.27 o 
  -1  -5   3      575.32      644.63     10.79 o 
   0  -5   3      784.06      861.42     14.30 o 
   1  -5   3       12.78       17.50      1.47 o 
   2  -5   3       24.58       23.53      3.00 o 
   3  -5   3       78.16       74.09      2.97 o 
   4  -5   3       23.20       19.39      1.51 o 
   5  -5   3      152.97      175.12      5.70 o 
   6  -5   3      119.81      130.46      3.90 o 
   7  -5   3       31.06       30.74      3.26 o 
   8  -5   3      166.19      173.65      6.42 o 
   9  -5   3        3.19        3.24      1.14 o 
  -9  -4   3       10.08        9.45      1.78 o 
  -8  -4   3      205.59      200.79      7.13 o 
  -7  -4   3        2.33        1.66      0.93 o 
  -6  -4   3       34.45       30.93      1.66 o 
  -5  -4   3        0.70        0.55      0.55 o 
  -4  -4   3        0.58        1.33      0.48 o 
  -3  -4   3       10.47       16.63      0.93 o 
  -2  -4   3       63.82       57.42      1.24 o 
  -1  -4   3        0.41        4.96      1.08 o 
   0  -4   3      114.09      119.33      2.02 o 
   1  -4   3       77.28       68.86      1.94 o 
   2  -4   3      266.81      262.84      6.12 o 
   3  -4   3      304.33      356.08      8.56 o 
   4  -4   3      292.69      292.44      7.27 o 
   5  -4   3        6.12        4.47      0.73 o 
   6  -4   3      117.22      102.02      3.30 o 
   7  -4   3        7.84        7.92      1.19 o 
   8  -4   3        0.38       -1.05      1.05 o 
   9  -4   3        1.32        2.15      1.93 o 
 -10  -3   3       68.36       84.14      5.27 o 
  -9  -3   3        1.72       -0.59      1.13 o 
  -8  -3   3      109.37      113.80      5.46 o 
  -7  -3   3      133.58      119.57      3.78 o 
  -6  -3   3      124.53      129.14      3.83 o 
  -5  -3   3        7.08        5.05      0.71 o 
  -4  -3   3       37.51       45.43      2.65 o 
  -3  -3   3      249.59      240.95      4.31 o 
  -2  -3   3     2239.49     2238.96     34.64 o 
  -1  -3   3      717.62      746.54     11.52 o 
   0  -3   3      523.07      512.23      7.95 o 
   1  -3   3       84.68       86.46      2.24 o 
   2  -3   3        0.12        1.30      0.33 o 
   3  -3   3      185.45      194.90      5.70 o 
   4  -3   3      808.43      859.45     17.37 o 
   5  -3   3      159.01      167.20      4.56 o 
   6  -3   3       23.19       26.62      2.51 o 
   7  -3   3       68.40       61.44      2.61 o 
   8  -3   3      199.72      197.08      5.80 o 
   9  -3   3       14.76       14.08      1.82 o 
 -10  -2   3       42.38       43.42      2.76 o 
  -9  -2   3        1.14        1.89      1.01 o 
  -8  -2   3       23.32       20.74      1.69 o 
  -7  -2   3        4.33        4.81      4.07 o 
  -6  -2   3       21.73       33.12      1.71 o 
  -5  -2   3        4.47        2.75      0.63 o 
  -4  -2   3      174.60      166.76      3.75 o 
  -3  -2   3     1154.26     1124.93     17.39 o 
  -2  -2   3       44.06       51.29      1.06 o 
  -1  -2   3     7521.69     6900.49    103.87 o 
   0  -2   3     2267.17     2166.96     32.95 o 
   1  -2   3     2179.51     2182.66     33.22 o 
   2  -2   3        6.71        4.82      0.67 o 
   3  -2   3        2.46        2.74      0.39 o 
   4  -2   3        0.01        0.50      0.48 o 
   5  -2   3       64.46       67.33      2.65 o 
   6  -2   3       97.12       92.79      3.63 o 
   7  -2   3       24.65       27.31      2.95 o 
   8  -2   3        1.61        4.51      1.17 o 
   9  -2   3        0.16       -0.99      0.99 o 
 -10  -1   3       15.40       12.62      2.99 o 
  -9  -1   3       86.99       92.31      3.54 o 
  -8  -1   3        0.17        0.79      0.88 o 
  -7  -1   3      122.92      131.92      4.01 o 
  -6  -1   3      171.97      184.06      5.12 o 
  -5  -1   3        1.85        1.30      0.61 o 
  -4  -1   3       26.03       29.32      1.16 o 
  -3  -1   3      609.03      599.14      9.45 o 
  -2  -1   3     1733.21     1624.47     24.81 o 
  -1  -1   3     5126.36     4782.13     72.42 o 
   0  -1   3      409.41      373.92      5.89 o 
   1  -1   3      877.32      874.08     14.52 o 
   2  -1   3      330.59      346.28      6.03 o 
   3  -1   3      371.56      361.87      8.44 o 
   4  -1   3      394.96      394.45      9.33 o 
   5  -1   3        6.34        7.88      0.90 o 
   6  -1   3       53.82       50.44      2.23 o 
   7  -1   3      101.81       90.13      4.89 o 
   8  -1   3       89.93       88.59      3.56 o 
   9  -1   3       11.78       11.25      2.44 o 
 -11   0   3       14.02       15.77      1.90 o 
 -10   0   3       45.76       50.96      2.70 o 
  -9   0   3       24.86       22.33      1.80 o 
  -8   0   3        0.02        0.24      0.91 o 
  -7   0   3       46.57       49.18      3.36 o 
  -6   0   3      184.22      187.46      5.01 o 
  -5   0   3      273.28      303.19      9.08 o 
  -4   0   3        3.52        1.34      0.49 o 
  -3   0   3      318.94      333.18      5.39 o 
  -2   0   3     2358.35     2250.21     34.30 o 
  -1   0   3     1878.04     1723.95     39.44 o 
   0   0   3     1733.50     1618.31     24.68 o 
   1   0   3      228.76      231.69      5.43 o 
   2   0   3        7.28        5.80      0.40 o 
   3   0   3        0.03       -0.10      1.07 o 
   4   0   3       19.86       21.74      1.24 o 
   5   0   3      287.65      293.29      7.38 o 
   6   0   3      554.89      559.25     13.31 o 
   7   0   3       55.81       51.09      2.48 o 
   8   0   3        2.27        1.28      1.14 o 
   9   0   3        0.16        0.08      1.19 o 
 -11   1   3        0.05        0.14      1.13 o 
 -10   1   3       15.43       15.66      1.70 o 
  -9   1   3      726.56      733.14     17.27 o 
  -8   1   3      135.89      142.04      4.36 o 
  -7   1   3       26.43       31.51      1.76 o 
  -6   1   3      122.19      106.52      3.23 o 
  -5   1   3      233.96      225.31      5.04 o 
  -4   1   3      204.28      218.25      4.72 o 
  -3   1   3     2949.58     3057.55     46.45 o 
  -2   1   3       50.03       43.42      1.70 o 
  -1   1   3      146.42      159.79      2.68 o 
   0   1   3       70.35       55.49      1.38 o 
   1   1   3      268.27      275.45      6.69 o 
   2   1   3      627.74      639.78     16.15 o 
   3   1   3      209.16      194.80      4.92 o 
   4   1   3        2.83        1.86      0.60 o 
   5   1   3        3.54        3.17      0.82 o 
   6   1   3       20.18       19.45      1.80 o 
   7   1   3        7.91        5.73      1.16 o 
   8   1   3       17.11       18.09      2.79 o 
 -11   2   3       27.44       28.50      2.30 o 
 -10   2   3        1.71        1.31      1.53 o 
  -9   2   3      207.28      198.93      5.74 o 
  -8   2   3      406.35      417.57     10.27 o 
  -7   2   3      438.05      460.75     10.98 o 
  -6   2   3      233.71      254.13      6.35 o 
  -5   2   3      207.09      193.39      4.38 o 
  -4   2   3      331.44      319.96      6.80 o 
  -3   2   3       53.52       57.03      1.21 o 
  -2   2   3      679.56      657.38     11.41 o 
  -1   2   3      209.76      204.99      3.42 o 
   0   2   3      294.70      269.92      5.04 o 
   1   2   3      398.91      431.08      8.47 o 
   2   2   3      103.34      108.97      2.50 o 
   3   2   3       13.09       12.33      0.72 o 
   4   2   3       10.51       12.87      1.04 o 
   5   2   3        6.10        4.39      1.01 o 
   6   2   3        0.18        0.55      1.37 o 
   7   2   3      107.24      100.76      6.11 o 
   8   2   3        9.25        7.23      2.08 o 
 -11   3   3        0.21       -1.13      1.13 o 
 -10   3   3       94.95       94.35      3.61 o 
  -9   3   3      270.35      282.80      7.55 o 
  -8   3   3       59.02       56.21      2.45 o 
  -7   3   3      327.67      348.94      8.57 o 
  -6   3   3       35.49       35.27      1.53 o 
  -5   3   3      271.36      256.99      5.53 o 
  -4   3   3      947.92     1024.13     19.80 o 
  -3   3   3     1041.28     1058.20     27.55 o 
  -2   3   3       14.12       13.96      0.62 o 
  -1   3   3       42.73       46.82      1.39 o 
   0   3   3      415.33      374.70     14.99 o 
   1   3   3      252.76      263.10      5.35 o 
   2   3   3      344.55      335.64      6.82 o 
   3   3   3       22.96       25.17      1.31 o 
   4   3   3       11.63       13.85      1.63 o 
   5   3   3        5.07        4.98      0.98 o 
   6   3   3       68.17       74.49      3.02 o 
   7   3   3       28.43       29.21      2.52 o 
   8   3   3        1.06        0.00      1.39 o 
 -11   4   3        2.03        2.12      1.28 o 
 -10   4   3       79.45       92.72      4.10 o 
  -9   4   3       67.94       68.06      2.84 o 
  -8   4   3      107.82      108.49      5.27 o 
  -7   4   3        0.83        1.59      0.82 o 
  -6   4   3        9.30        9.91      0.88 o 
  -5   4   3      148.59      171.37      3.83 o 
  -4   4   3      335.39      370.24     10.23 o 
  -3   4   3     1821.64     1988.87     51.20 o 
  -2   4   3       96.11      113.95      3.15 o 
  -1   4   3       13.13       17.54      0.86 o 
   0   4   3       85.98       79.81      2.03 o 
   1   4   3       86.61       81.62      2.01 o 
   2   4   3       31.29       28.93      1.07 o 
   3   4   3       28.05       22.35      1.78 o 
   4   4   3        3.92        3.26      0.77 o 
   5   4   3        8.98        4.19      2.82 o 
   6   4   3        0.50        2.24      3.14 o 
   7   4   3        0.01        0.32      1.62 o 
 -11   5   3       17.32       15.33      2.03 o 
 -10   5   3       12.82       18.39      1.85 o 
  -9   5   3       74.36       79.81      3.46 o 
  -8   5   3       74.88       72.88      2.82 o 
  -7   5   3      508.01      505.18     11.88 o 
  -6   5   3      970.10      982.41     19.23 o 
  -5   5   3       13.61       12.43      1.71 o 
  -4   5   3      366.96      354.95     10.01 o 
  -3   5   3      551.71      579.41     15.60 o 
  -2   5   3       32.44       31.79      1.29 o 
  -1   5   3      738.09      761.20     14.83 o 
   0   5   3       16.59       19.78      1.15 o 
   1   5   3       24.44       32.93      1.16 o 
   2   5   3       21.61       24.98      1.28 o 
   3   5   3       60.68       47.53      1.85 o 
   4   5   3        9.92        6.76      1.29 o 
   5   5   3      234.42      234.57      8.02 o 
   6   5   3        8.92        7.15      1.61 o 
 -10   6   3      116.26      139.02      5.54 o 
  -9   6   3       89.38       91.32      6.38 o 
  -8   6   3       94.79       88.70      9.10 o 
  -7   6   3      400.35      396.23     11.70 o 
  -6   6   3       25.08       29.82      2.00 o 
  -5   6   3       46.31       34.41      1.97 o 
  -4   6   3        2.45       -0.15      0.84 o 
  -3   6   3       57.05       55.19      2.46 o 
  -2   6   3       19.45       21.62      1.56 o 
  -1   6   3      540.72      567.02     13.59 o 
   0   6   3      322.74      308.67      6.35 o 
   1   6   3      214.52      209.85      4.51 o 
   2   6   3        1.54        1.60      0.60 o 
   3   6   3       77.88       69.75      5.73 o 
   4   6   3       62.42       53.75      3.05 o 
   5   6   3        0.61        0.77      1.15 o 
   6   6   3       29.99       33.72      2.90 o 
 -10   7   3       56.48       68.85      3.45 o 
  -9   7   3        8.39        9.02      1.48 o 
  -8   7   3       11.16        9.42      2.45 o 
  -7   7   3       47.83       46.66      3.60 o 
  -6   7   3      103.84      103.05      3.97 o 
  -5   7   3       29.89       33.05      2.17 o 
  -4   7   3      540.64      592.49     16.23 o 
  -3   7   3      197.61      198.77      9.89 o 
  -2   7   3      322.67      306.99      7.29 o 
  -1   7   3       77.95       75.15      2.28 o 
   0   7   3      639.72      651.79     14.67 o 
   1   7   3      269.44      271.45      8.30 o 
   2   7   3        2.07        2.79      2.45 o 
   3   7   3      102.98       97.58      4.16 o 
   4   7   3       53.47       53.74      3.17 o 
   5   7   3       23.55       25.64      3.83 o 
  -9   8   3        4.32        5.12      1.41 o 
  -8   8   3       57.32       58.09      4.02 o 
  -7   8   3        0.04       -0.37      1.12 o 
  -6   8   3      139.95      131.02      4.86 o 
  -5   8   3       46.88       48.36      2.74 o 
  -4   8   3      175.76      168.74      8.27 o 
  -3   8   3       36.94       38.45      3.79 o 
  -2   8   3       12.43       14.25      1.86 o 
  -1   8   3        2.29        2.13      0.72 o 
   0   8   3       38.00       41.11      2.22 o 
   1   8   3      103.61      100.67      4.02 o 
   2   8   3       89.40      103.16      7.30 o 
   3   8   3        3.49        1.71      1.29 o 
   4   8   3        4.96        6.47      1.63 o 
  -9   9   3        1.03       -2.13      2.96 o 
  -8   9   3        5.50        4.37      1.66 o 
  -7   9   3        2.07       -0.25      1.34 o 
  -6   9   3       14.19       15.14      1.83 o 
  -5   9   3        0.35       -0.12      1.18 o 
  -4   9   3       26.49       29.85      2.19 o 
  -3   9   3      213.38      214.11     10.53 o 
  -2   9   3        0.90        0.19      1.01 o 
  -1   9   3        9.27       10.35      1.48 o 
   0   9   3       11.15       14.05      1.85 o 
   1   9   3       10.57        8.24      1.99 o 
   2   9   3        7.47        7.73      1.61 o 
   3   9   3       60.02       66.69      4.20 o 
  -8  10   3       25.91       24.67      4.81 o 
  -7  10   3       76.72       79.75      7.21 o 
  -6  10   3       19.17       17.42      2.04 o 
  -5  10   3       33.76       28.76      2.34 o 
  -4  10   3        1.33       -0.90      1.21 o 
  -2  10   3        4.12        5.36      1.29 o 
  -1  10   3       31.82       33.91      2.68 o 
   0  10   3       53.04       56.37      3.42 o 
   1  10   3        0.80        0.09      1.29 o 
  -6  11   3       17.68       25.78      4.62 o 
  -5  11   3      115.41      129.46      8.59 o 
  -4  11   3       13.12       11.37      2.31 o 
  -3  11   3        4.75        4.81      1.39 o 
  -2  11   3        3.60        1.11      1.20 o 
  -1  11   3        0.08        1.29      1.39 o 
  -1 -12   4       47.90       37.33      4.90 o 
   0 -12   4        0.07        1.85      3.33 o 
   4 -12   4        7.67        6.56      3.33 o 
  -3 -11   4        1.10        2.68      3.51 o 
  -2 -11   4        5.13        4.81      3.42 o 
  -1 -11   4        5.53        3.42      2.49 o 
   0 -11   4        2.15        1.39      2.68 o 
   1 -11   4        3.88        3.70      3.42 o 
   2 -11   4       10.79        8.57      2.42 o 
   3 -11   4      197.42      214.49     14.46 o 
   4 -11   4      155.44      139.44      8.78 o 
   5 -11   4        5.74        5.91      3.33 o 
   6 -11   4        4.81        4.16      3.79 o 
  -5 -10   4        3.93        6.46      1.75 o 
  -4 -10   4        3.43       10.90      4.16 o 
  -3 -10   4       17.23       18.08      1.88 o 
  -2 -10   4       45.82       44.45      2.51 o 
   0 -10   4       10.67        5.73      2.68 o 
   1 -10   4        1.78       -0.10      1.62 o 
   2 -10   4        0.03       -0.30      2.08 o 
   3 -10   4        0.37        0.35      1.85 o 
   4 -10   4       88.72       90.05      5.02 o 
   5 -10   4       14.66       11.80      3.14 o 
   6 -10   4        7.64        6.10      3.42 o 
   7 -10   4        8.71        8.04      3.60 o 
  -6  -9   4        1.10       -0.64      4.11 o 
  -5  -9   4       52.57       45.24      2.95 o 
  -4  -9   4        3.19        4.36      1.33 o 
  -3  -9   4       10.22       14.39      2.59 o 
  -2  -9   4        2.91        1.29      2.49 o 
  -1  -9   4        0.29        1.13      0.76 o 
   0  -9   4       17.04       20.44      1.53 o 
   1  -9   4       22.23       17.24      2.11 o 
   2  -9   4      164.18      168.16      6.60 o 
   3  -9   4      106.74      114.68      5.25 o 
   4  -9   4      100.71       87.55      4.70 o 
   5  -9   4       45.78       39.56      4.30 o 
   6  -9   4        0.73        2.35      2.07 o 
   7  -9   4       75.04       74.02      5.51 o 
  -7  -8   4        4.25        5.79      1.69 o 
  -6  -8   4        0.71        0.55      2.82 o 
  -5  -8   4        0.28        0.67      1.18 o 
  -4  -8   4        0.87       -0.77      0.94 o 
  -3  -8   4       56.19       64.76      2.99 o 
  -2  -8   4      294.58      288.37     13.81 o 
  -1  -8   4       32.86       30.85      1.14 o 
   0  -8   4       22.89       22.53      0.92 o 
   1  -8   4       89.18      102.06      2.80 o 
   2  -8   4        0.00        0.45      1.35 o 
   3  -8   4       77.40       71.52      5.78 o 
   4  -8   4       14.46       14.98      5.78 o 
   5  -8   4        8.92       10.77      2.26 o 
   6  -8   4       56.37       53.45      4.28 o 
   7  -8   4       20.79       23.64      3.37 o 
   8  -8   4       59.89       48.89      4.62 o 
  -8  -7   4        2.23        3.32      1.54 o 
  -7  -7   4        2.56       -0.68      1.27 o 
  -6  -7   4      280.14      290.90      9.36 o 
  -5  -7   4      504.88      510.00     14.82 o 
  -4  -7   4        5.23        6.12      2.31 o 
  -3  -7   4       50.34       47.95      1.43 o 
  -2  -7   4        9.47        6.96      0.76 o 
  -1  -7   4        0.52        1.47      0.38 o 
   0  -7   4       21.38       17.61      0.74 o 
   1  -7   4        2.45        5.19      1.26 o 
   2  -7   4      134.97      141.59      5.48 o 
   3  -7   4       40.87       41.97      2.79 o 
   4  -7   4        2.66        1.63      1.45 o 
   5  -7   4        2.03        2.24      1.62 o 
   6  -7   4       13.44       11.18      2.49 o 
   7  -7   4       89.34       88.01      5.20 o 
   8  -7   4        1.70        2.25      2.16 o 
  -8  -6   4       15.91       17.32      3.56 o 
  -7  -6   4        0.62        0.84      1.11 o 
  -6  -6   4        4.46        1.73      1.19 o 
  -5  -6   4       54.53       55.35      4.57 o 
  -4  -6   4      194.47      192.04      4.87 o 
  -3  -6   4       89.38       91.68      2.22 o 
  -2  -6   4      919.60      965.09     19.43 o 
  -1  -6   4      519.52      573.76      9.70 o 
   0  -6   4       66.87       77.62      1.73 o 
   1  -6   4      128.97      115.68      4.44 o 
   2  -6   4       59.39       79.19      4.76 o 
   3  -6   4      232.64      221.12      7.75 o 
   4  -6   4       17.79       17.58      1.07 o 
   5  -6   4       97.29       90.87      2.86 o 
   6  -6   4      138.52      143.66      4.28 o 
   7  -6   4      135.49      129.43     13.49 o 
   8  -6   4       25.92       33.95      3.74 o 
  -9  -5   4       21.43       30.54      2.81 o 
  -8  -5   4        9.35        6.97      1.61 o 
  -7  -5   4      384.54      385.86     11.81 o 
  -6  -5   4      327.48      319.41      7.93 o 
  -5  -5   4      276.19      279.18     10.86 o 
  -4  -5   4       12.98       19.45      0.95 o 
  -3  -5   4      483.70      475.02      9.37 o 
  -2  -5   4      102.12      102.39      2.03 o 
  -1  -5   4      214.97      247.47      4.33 o 
   0  -5   4        0.02        0.38      0.30 o 
   1  -5   4        0.20        2.46      0.91 o 
   2  -5   4      418.55      447.33     17.88 o 
   3  -5   4       77.26       74.86      1.99 o 
   4  -5   4       49.10       51.82      1.40 o 
   5  -5   4      323.47      337.14      8.29 o 
   6  -5   4        6.30        6.53      1.01 o 
   7  -5   4       44.01       42.69      2.66 o 
   8  -5   4        1.75        4.66      1.13 o 
   9  -5   4        3.59        3.78      2.56 o 
  -9  -4   4       22.74       28.35      2.61 o 
  -8  -4   4        0.06        1.04      1.02 o 
  -7  -4   4       18.51       19.88      2.33 o 
  -6  -4   4       16.46       19.53      1.67 o 
  -5  -4   4      244.06      237.87      5.94 o 
  -4  -4   4     1278.99     1275.77     24.50 o 
  -3  -4   4      944.08      977.42     22.16 o 
  -2  -4   4      242.12      248.20      4.38 o 
  -1  -4   4      544.19      611.30     11.16 o 
   0  -4   4     1460.35     1583.39     26.11 o 
   1  -4   4      196.15      198.46      6.52 o 
   2  -4   4       81.29       76.59      2.13 o 
   3  -4   4      160.38      172.23      3.59 o 
   4  -4   4      844.98      906.03     29.37 o 
   5  -4   4        1.36        0.99      1.18 o 
   6  -4   4       18.51       18.31      1.36 o 
   7  -4   4      153.14      160.62      4.86 o 
   8  -4   4        4.68        6.20      1.24 o 
   9  -4   4        1.69        1.76      1.25 o 
 -10  -3   4       15.23       14.68      2.18 o 
  -9  -3   4        0.23        1.12      1.06 o 
  -8  -3   4      216.99      210.42      5.97 o 
  -7  -3   4      715.38      701.27     16.32 o 
  -6  -3   4        4.63        1.06      1.21 o 
  -5  -3   4      384.62      417.09      8.57 o 
  -4  -3   4       42.22       39.23      1.36 o 
  -3  -3   4       86.25       83.56      1.78 o 
  -2  -3   4       95.49       96.25      2.45 o 
  -1  -3   4     1000.47     1010.18     15.53 o 
   0  -3   4      676.38      708.61     10.98 o 
   1  -3   4       46.63       43.26      1.66 o 
   2  -3   4       89.84       91.71      2.05 o 
   3  -3   4      460.48      493.92     11.33 o 
   4  -3   4      321.64      338.09      8.14 o 
   5  -3   4        1.68        1.23      1.13 o 
   6  -3   4        1.79        2.25      1.16 o 
   7  -3   4       69.17       65.29      2.72 o 
   8  -3   4       16.41       19.14      3.95 o 
   9  -3   4        8.09        7.67      1.53 o 
 -10  -2   4        1.31        0.44      1.00 o 
  -9  -2   4       29.89       34.83      2.81 o 
  -8  -2   4       84.48       72.34      2.89 o 
  -7  -2   4      260.90      261.97      6.82 o 
  -6  -2   4       39.58       42.28      1.91 o 
  -5  -2   4      314.57      328.69      7.92 o 
  -4  -2   4        3.10        6.38      0.66 o 
  -3  -2   4        0.22        1.24      1.71 o 
  -2  -2   4      848.02      871.43     13.44 o 
  -1  -2   4      189.57      187.73      3.09 o 
   0  -2   4        4.51        7.86      0.72 o 
   1  -2   4      674.19      669.01     15.65 o 
   2  -2   4      873.61      889.03     16.51 o 
   3  -2   4        1.92        1.59      0.42 o 
   4  -2   4        0.01        0.61      0.56 o 
   5  -2   4       48.58       56.56      2.18 o 
   6  -2   4      145.17      140.27      4.25 o 
   7  -2   4        0.55        2.23      1.00 o 
   8  -2   4        6.86        3.63      1.23 o 
   9  -2   4        9.21        9.85      3.41 o 
 -11  -1   4        6.30        4.98      1.59 o 
 -10  -1   4        1.44        1.41      1.15 o 
  -9  -1   4      135.04      140.01      4.55 o 
  -8  -1   4       95.12       85.88      3.16 o 
  -7  -1   4      316.41      299.43      7.65 o 
  -6  -1   4       35.52       49.46      2.62 o 
  -5  -1   4        9.69        8.85      0.88 o 
  -4  -1   4     1312.96     1285.13     24.67 o 
  -3  -1   4      137.33      137.73      2.48 o 
  -2  -1   4      376.84      324.29      5.21 o 
  -1  -1   4      663.66      547.53      8.52 o 
   0  -1   4      151.89      137.33      2.38 o 
   1  -1   4      301.51      338.43      5.49 o 
   2  -1   4        2.17        1.02      0.44 o 
   3  -1   4       14.29       10.15      1.26 o 
   4  -1   4       43.99       42.55      1.71 o 
   5  -1   4       30.15       31.62      1.70 o 
   6  -1   4       14.66       11.65      1.27 o 
   7  -1   4      137.49      135.44      6.67 o 
   8  -1   4        0.01       -0.88      0.88 o 
 -11   0   4       82.99       99.28      4.11 o 
 -10   0   4       27.95       28.92      2.26 o 
  -9   0   4      114.38      118.15      4.06 o 
  -8   0   4      229.85      220.09      6.08 o 
  -7   0   4       44.18       45.65      2.10 o 
  -6   0   4       87.06       93.48      2.97 o 
  -5   0   4      135.68      119.18      3.37 o 
  -4   0   4      717.78      750.03     14.77 o 
  -3   0   4        2.36        3.29      0.38 o 
  -2   0   4     2349.49     2184.83     37.41 o 
  -1   0   4     2999.64     2967.67     45.61 o 
   0   0   4      707.47      651.24     10.21 o 
   1   0   4       98.27       64.53      1.44 o 
   2   0   4      169.03      166.31      4.22 o 
   3   0   4       77.53       76.80      2.37 o 
   4   0   4       11.04       10.51      0.97 o 
   5   0   4      645.48      642.93     15.61 o 
   6   0   4       20.87       19.13      1.94 o 
   7   0   4        0.90        3.26      1.08 o 
   8   0   4        9.50       13.13      1.81 o 
 -11   1   4       16.67       19.52      2.05 o 
 -10   1   4      113.24      121.45      4.26 o 
  -9   1   4       51.39       48.32      2.59 o 
  -8   1   4     2296.82     2298.86     50.37 o 
  -7   1   4      198.06      196.50      5.32 o 
  -6   1   4       10.41       11.09      1.20 o 
  -5   1   4       16.99       18.90      1.05 o 
  -4   1   4       44.08       52.89      2.41 o 
  -3   1   4       71.07       71.86      1.46 o 
  -2   1   4      247.03      242.94      4.00 o 
  -1   1   4      392.10      360.09      5.80 o 
   0   1   4     2724.72     2627.84     39.93 o 
   1   1   4      161.32      156.83      3.42 o 
   2   1   4      169.20      167.24      4.26 o 
   3   1   4      479.50      475.66     11.08 o 
   4   1   4       76.46       76.76      3.13 o 
   5   1   4       28.72       31.68      1.73 o 
   6   1   4        0.00        0.21      1.55 o 
   7   1   4        2.21        3.44      1.07 o 
   8   1   4        0.47        0.72      1.18 o 
 -11   2   4        0.90        1.64      1.73 o 
 -10   2   4        8.36        5.59      1.75 o 
  -9   2   4        7.97        7.65      1.29 o 
  -8   2   4       97.24       90.34      3.17 o 
  -7   2   4        5.27        3.94      0.93 o 
  -6   2   4       32.10       36.87      1.69 o 
  -5   2   4      464.47      506.33     10.24 o 
  -4   2   4     1552.96     1679.53     32.21 o 
  -3   2   4     3848.50     4034.38     76.21 o 
  -2   2   4       61.85       66.83      2.27 o 
  -1   2   4      365.71      328.94      6.03 o 
   0   2   4       13.39       19.93      0.90 o 
   1   2   4       45.51       39.24      1.48 o 
   2   2   4       31.26       29.28      2.53 o 
   3   2   4      309.45      297.91      7.26 o 
   4   2   4      210.84      211.95      7.72 o 
   5   2   4       65.64       62.43      2.49 o 
   6   2   4       28.38       25.64      1.84 o 
   7   2   4        0.04        0.78      1.12 o 
 -11   3   4       73.90       80.86      3.53 o 
 -10   3   4       49.22       44.93      2.83 o 
  -9   3   4        2.00        3.03      1.06 o 
  -8   3   4      793.90      791.05     18.19 o 
  -7   3   4       46.33       48.08      3.03 o 
  -6   3   4       72.83       70.20      2.16 o 
  -5   3   4      399.23      422.45      8.57 o 
  -4   3   4        6.63        7.18      0.80 o 
  -3   3   4     2421.54     2407.50     52.15 o 
  -2   3   4     3866.68     3899.54     66.42 o 
  -1   3   4       38.67       37.02      1.22 o 
   0   3   4       29.21       28.63      1.11 o 
   1   3   4      151.12      155.27      4.69 o 
   2   3   4       39.51       40.15      1.32 o 
   3   3   4       17.44       13.11      1.20 o 
   4   3   4       49.64       49.58      2.34 o 
   5   3   4        9.18        8.82      1.45 o 
   6   3   4       13.40       11.90      1.78 o 
   7   3   4       18.18       17.97      2.26 o 
 -11   4   4        0.01        2.92      1.47 o 
 -10   4   4       29.72       31.89      2.15 o 
  -9   4   4       32.94       39.21      3.41 o 
  -8   4   4       98.71      101.77      3.37 o 
  -7   4   4      559.98      579.36     13.39 o 
  -6   4   4      381.95      351.71      7.40 o 
  -5   4   4      123.32      131.30      3.55 o 
  -4   4   4      531.87      569.48     15.37 o 
  -3   4   4      145.15      145.45      4.64 o 
  -2   4   4      317.52      284.89      5.90 o 
  -1   4   4        1.30        3.18      0.57 o 
   0   4   4       24.12       16.84      1.25 o 
   1   4   4      105.15       94.58      3.05 o 
   2   4   4       17.30       15.54      0.93 o 
   3   4   4       58.15       61.04      3.28 o 
   4   4   4      753.47      740.17     17.08 o 
   5   4   4       44.84       41.88      2.68 o 
   6   4   4        0.93        1.61      1.22 o 
 -11   5   4        2.10        3.16      1.41 o 
 -10   5   4        0.36        1.04      1.94 o 
  -9   5   4        9.78       12.29      1.62 o 
  -8   5   4        2.58        2.28      1.04 o 
  -7   5   4      397.52      384.91     10.73 o 
  -6   5   4       71.38       70.44      2.24 o 
  -5   5   4        8.14        7.00      1.02 o 
  -4   5   4       14.10        9.94      1.66 o 
  -3   5   4      402.51      369.91     10.48 o 
  -2   5   4       29.62       29.46      1.21 o 
  -1   5   4       13.62       11.88      0.97 o 
   0   5   4      210.89      213.72      6.12 o 
   1   5   4      111.71      103.02      2.59 o 
   2   5   4      182.00      183.39      4.79 o 
   3   5   4       24.96       23.82      1.42 o 
   4   5   4      142.60      130.41      5.13 o 
   5   5   4        3.07        7.22      2.77 o 
   6   5   4        6.13        6.73      4.07 o 
 -10   6   4       19.77       22.95      2.19 o 
  -9   6   4       14.29       15.04      1.69 o 
  -8   6   4       78.91       82.13      3.47 o 
  -7   6   4       57.85       47.65      2.50 o 
  -6   6   4       93.85       96.34      3.73 o 
  -5   6   4       21.84       16.91      1.58 o 
  -4   6   4        3.18        1.59      0.92 o 
  -3   6   4      185.99      183.91      5.81 o 
  -2   6   4       70.46       65.30      2.14 o 
  -1   6   4       24.87       23.41      1.69 o 
   0   6   4       34.99       31.02      1.87 o 
   1   6   4      132.93      131.15      3.59 o 
   2   6   4        1.11        0.06      0.79 o 
   3   6   4        2.12        1.87      1.39 o 
   4   6   4      102.98       94.37      4.27 o 
   5   6   4        0.87       -0.88      1.71 o 
 -10   7   4       23.76       29.71      2.48 o 
  -9   7   4       20.01       18.88      1.95 o 
  -8   7   4       36.86       32.65      2.13 o 
  -7   7   4       69.68       59.02      3.79 o 
  -6   7   4        0.18        0.34      1.15 o 
  -5   7   4       17.38       19.75      1.79 o 
  -4   7   4        0.31       -0.86      1.04 o 
  -3   7   4      105.72       87.39      3.48 o 
  -2   7   4        0.03        0.71      0.75 o 
  -1   7   4      198.37      193.85      6.38 o 
   0   7   4        1.04        1.28      1.05 o 
   1   7   4        8.47        8.20      1.71 o 
   2   7   4       68.06       70.59      3.36 o 
   3   7   4       14.90       14.64      1.91 o 
   4   7   4       11.56       10.02      1.72 o 
  -9   8   4        2.34        4.44      1.41 o 
  -8   8   4       41.14       45.81      2.81 o 
  -7   8   4        3.91        1.23      1.30 o 
  -6   8   4        4.21        0.00      1.18 o 
  -5   8   4        7.21        4.31      2.59 o 
  -4   8   4        6.68        8.00      1.44 o 
  -3   8   4      132.49      132.10      4.70 o 
  -2   8   4        6.22        7.89      1.24 o 
  -1   8   4      129.98      131.04      5.27 o 
   0   8   4       40.21       39.23      5.78 o 
   1   8   4        8.17       13.55      3.19 o 
   2   8   4        1.25       -0.15      1.34 o 
   3   8   4        1.70        1.38      1.28 o 
  -9   9   4        5.80        9.06      3.88 o 
  -8   9   4        2.78        2.72      1.55 o 
  -7   9   4       27.44       32.63      2.63 o 
  -6   9   4       85.95       87.68      3.98 o 
  -5   9   4       29.74       27.68      2.26 o 
  -4   9   4        0.79        1.57      1.26 o 
  -3   9   4        0.02       -0.79      1.06 o 
  -2   9   4        3.13        1.11      1.57 o 
  -1   9   4       32.36       26.89      2.40 o 
   0   9   4        2.97        1.29      1.29 o 
   1   9   4      117.12      117.73      5.73 o 
   2   9   4        8.70        8.78      2.03 o 
  -7  10   4       92.92      120.20     12.89 o 
  -6  10   4       12.14        5.81      1.69 o 
  -5  10   4       25.15       18.56      2.08 o 
  -4  10   4        8.36       11.42      1.71 o 
  -3  10   4        9.21        2.77      1.76 o 
  -2  10   4       23.03       19.87      2.13 o 
  -1  10   4        1.34        0.37      1.29 o 
   0  10   4        9.02        7.48      1.66 o 
  -5  11   4        0.62       -0.46      1.76 o 
  -4  11   4        1.58        0.92      1.85 o 
  -3  11   4        0.26       -0.46      1.20 o 
  -1 -12   5        4.93        0.00      3.05 o 
   0 -12   5       25.94       21.62      4.90 o 
   1 -12   5        0.89        4.90      3.88 o 
   3 -12   5       18.52       15.43      3.97 o 
  -3 -11   5        3.58        4.90      3.51 o 
  -1 -11   5        3.08        2.31      2.68 o 
   0 -11   5       57.33       49.44      5.91 o 
   1 -11   5        5.65        5.64      3.70 o 
   2 -11   5       70.41       67.38      4.37 o 
   3 -11   5       25.31       20.02      3.00 o 
   4 -11   5        0.04       -0.12      2.14 o 
   5 -11   5        8.23       10.53      3.60 o 
  -5 -10   5      135.11      142.47      6.15 o 
  -4 -10   5       16.58       18.32      2.05 o 
  -3 -10   5       35.62       33.73      4.20 o 
  -2 -10   5        7.12        9.89      3.23 o 
  -1 -10   5        0.01       -1.48      2.03 o 
   0 -10   5        0.30        0.77      1.62 o 
   1 -10   5       36.99       35.02      3.02 o 
   2 -10   5        4.67        1.91      1.75 o 
   3 -10   5      161.69      151.58      7.99 o 
   4 -10   5        5.22        1.81      4.71 o 
   5 -10   5        0.18        0.30      2.13 o 
   6 -10   5       45.18       42.97      4.33 o 
  -6  -9   5       31.15       32.80      2.79 o 
  -5  -9   5        0.10        0.87      3.28 o 
  -4  -9   5        6.99        5.96      1.36 o 
  -3  -9   5       60.57       66.80      6.56 o 
  -2  -9   5        0.63        0.12      0.86 o 
  -1  -9   5      308.96      319.48      7.61 o 
   0  -9   5        0.30        1.72      1.33 o 
   1  -9   5       47.80       44.63      3.51 o 
   2  -9   5       37.86       39.28      4.11 o 
   3  -9   5       31.38       26.96      2.82 o 
   4  -9   5       18.39       15.60      2.39 o 
   5  -9   5       26.87       31.28      3.37 o 
   6  -9   5        1.62        0.85      2.09 o 
   7  -9   5       51.52       53.78      9.01 o 
  -7  -8   5       34.61       36.80      4.90 o 
  -6  -8   5        4.71        1.33      1.62 o 
  -5  -8   5      154.18      167.05      5.98 o 
  -4  -8   5        0.07       -0.98      1.34 o 
  -3  -8   5       29.83       33.55      3.00 o 
  -2  -8   5      440.07      507.63     11.64 o 
  -1  -8   5      123.76      125.57      3.37 o 
   0  -8   5       19.07       19.22      0.89 o 
   1  -8   5       12.03       14.02      2.26 o 
   2  -8   5      191.72      178.90      6.79 o 
   3  -8   5      242.32      232.90      9.89 o 
   4  -8   5       16.33       19.02      3.28 o 
   5  -8   5        0.07       -0.89      1.66 o 
   6  -8   5      249.24      247.93     11.69 o 
   7  -8   5       15.42       16.95      3.14 o 
  -8  -7   5        0.01       -0.17      1.38 o 
  -7  -7   5       52.43       58.35      3.31 o 
  -6  -7   5       35.07       30.37      5.78 o 
  -5  -7   5      287.66      294.35      9.17 o 
  -4  -7   5       17.64       18.50      1.10 o 
  -3  -7   5      252.36      245.61      7.20 o 
  -2  -7   5        6.62        5.92      0.60 o 
  -1  -7   5        0.75        1.21      0.52 o 
   0  -7   5        3.42        3.97      0.37 o 
   1  -7   5        1.00        0.93      1.06 o 
   2  -7   5       98.63       93.09      4.19 o 
   3  -7   5       39.51       38.21      2.80 o 
   4  -7   5       13.48       13.39      2.11 o 
   5  -7   5       54.10       63.09      4.10 o 
   6  -7   5        5.20        7.01      2.24 o 
   7  -7   5       65.18       60.23      4.74 o 
   8  -7   5        0.05        1.03      2.32 o 
  -9  -6   5        6.59        8.87      2.31 o 
  -8  -6   5        5.55        3.72      1.39 o 
  -7  -6   5       19.12       16.94      2.45 o 
  -6  -6   5       73.12       86.45     11.55 o 
  -5  -6   5       33.56       45.45      7.40 o 
  -4  -6   5       26.54       31.42      1.18 o 
  -3  -6   5       13.20       10.64      0.70 o 
  -2  -6   5        6.28        8.62      0.83 o 
  -1  -6   5      152.45      175.63      3.54 o 
   0  -6   5      363.92      372.02     11.53 o 
   1  -6   5       95.90       91.64      3.85 o 
   2  -6   5       22.84       21.21      3.93 o 
   3  -6   5       62.99       63.76      3.40 o 
   4  -6   5      252.84      262.41      6.53 o 
   5  -6   5        0.86        0.49      0.60 o 
   6  -6   5        2.53        5.18      1.98 o 
   7  -6   5       17.59        9.86      3.56 o 
   8  -6   5        2.55       -1.60      1.99 o 
  -9  -5   5        1.82        0.46      1.35 o 
  -8  -5   5      161.72      156.19      6.05 o 
  -7  -5   5       27.95       27.96      2.08 o 
  -6  -5   5      110.11      107.40      3.33 o 
  -5  -5   5       38.90       44.33      1.56 o 
  -4  -5   5        9.19        7.82      0.66 o 
  -3  -5   5       22.32       23.80      0.99 o 
  -2  -5   5        0.02        0.87      0.54 o 
  -1  -5   5       40.42       44.35      1.25 o 
   0  -5   5      455.82      495.64     11.13 o 
   1  -5   5       27.87       30.74      2.45 o 
   2  -5   5      155.41      161.33      5.88 o 
   3  -5   5       37.92       37.83      1.40 o 
   4  -5   5       46.99       45.55      1.42 o 
   5  -5   5       44.51       41.24      1.82 o 
   6  -5   5        0.00       -0.69      0.79 o 
   7  -5   5       15.96       16.84      1.53 o 
   8  -5   5        6.12        7.73      2.45 o 
 -10  -4   5      100.56      109.98      5.08 o 
  -9  -4   5        1.89        0.94      2.22 o 
  -8  -4   5      383.11      375.76      9.49 o 
  -7  -4   5      140.72      124.70      3.86 o 
  -6  -4   5       52.13       56.93      2.24 o 
  -5  -4   5       53.95       68.05      2.97 o 
  -4  -4   5       63.11       59.46      3.01 o 
  -3  -4   5        2.52        2.25      0.43 o 
  -2  -4   5     1144.59     1177.60     19.58 o 
  -1  -4   5      282.00      281.49      5.40 o 
   0  -4   5       64.49       51.16      1.21 o 
   1  -4   5      546.04      527.83      9.90 o 
   2  -4   5       46.60       40.81      1.81 o 
   3  -4   5      194.61      206.45      4.97 o 
   4  -4   5       35.81       32.51      3.16 o 
   5  -4   5      134.76      129.14      4.22 o 
   6  -4   5        3.95        2.66      0.86 o 
   7  -4   5       57.19       59.19      2.63 o 
   8  -4   5        0.13        0.30      1.10 o 
 -10  -3   5        1.56        1.80      2.45 o 
  -9  -3   5        1.10        1.81      1.10 o 
  -8  -3   5      200.95      184.67      5.37 o 
  -7  -3   5       60.75       61.52      2.56 o 
  -6  -3   5       73.56       72.46      2.55 o 
  -5  -3   5       53.99       57.57      2.38 o 
  -4  -3   5     1123.59     1126.31     21.68 o 
  -3  -3   5      364.66      360.68      6.31 o 
  -2  -3   5      789.54      858.19     14.32 o 
  -1  -3   5     1387.46     1438.64     26.25 o 
   0  -3   5     1214.84     1318.34     24.18 o 
   1  -3   5      225.25      250.17      4.88 o 
   2  -3   5      302.51      265.04      6.35 o 
   3  -3   5        1.02        0.66      0.42 o 
   4  -3   5        4.85        3.75      0.69 o 
   5  -3   5        6.81        6.02      1.11 o 
   6  -3   5       22.02       19.00      2.10 o 
   7  -3   5        0.39        0.15      0.94 o 
   8  -3   5       57.59       63.41      3.01 o 
 -10  -2   5        4.57        6.01      1.31 o 
  -9  -2   5       14.15       11.67      2.29 o 
  -8  -2   5      323.71      339.39     12.61 o 
  -7  -2   5      114.18       98.28      3.29 o 
  -6  -2   5      470.14      497.13     11.68 o 
  -5  -2   5      161.29      156.04      4.22 o 
  -4  -2   5       94.76       97.54      2.80 o 
  -3  -2   5       21.04       19.54      1.58 o 
  -2  -2   5      407.09      404.20     10.06 o 
  -1  -2   5       53.25       60.98      1.64 o 
   0  -2   5      101.15       92.42      2.04 o 
   1  -2   5       18.02       28.16      1.51 o 
   2  -2   5       60.52       61.61      1.61 o 
   3  -2   5      188.49      171.49      4.50 o 
   4  -2   5      269.27      269.21      6.75 o 
   5  -2   5      148.77      140.55      4.15 o 
   6  -2   5       99.26      105.15      3.57 o 
   7  -2   5        2.31        1.59      0.94 o 
   8  -2   5       39.74       39.95      2.53 o 
 -11  -1   5       15.02       14.39      1.92 o 
 -10  -1   5        5.11        6.84      1.59 o 
  -9  -1   5       60.82       55.37      2.81 o 
  -8  -1   5      318.56      299.09      9.98 o 
  -7  -1   5       69.40       62.96      2.48 o 
  -6  -1   5       51.83       52.19      2.08 o 
  -5  -1   5       11.14        7.52      0.87 o 
  -4  -1   5        1.73        2.02      0.61 o 
  -3  -1   5      301.93      287.55      5.15 o 
  -2  -1   5      556.86      567.43     12.37 o 
  -1  -1   5      956.48      959.25     14.84 o 
   0  -1   5     3329.31     3450.40     62.60 o 
   1  -1   5        9.34        6.68      0.58 o 
   2  -1   5      644.59      639.66     14.46 o 
   3  -1   5      125.88      122.80      3.43 o 
   4  -1   5      365.87      339.04      8.32 o 
   5  -1   5      480.36      465.85     11.26 o 
   6  -1   5      157.86      157.74      4.76 o 
   7  -1   5       31.35       31.87      2.75 o 
   8  -1   5        4.08        4.11      1.37 o 
 -11   0   5        3.80        4.14      1.44 o 
 -10   0   5        4.45        3.79      1.26 o 
  -9   0   5       69.36       66.84      2.93 o 
  -8   0   5       22.92       23.19      1.72 o 
  -7   0   5      151.31      153.93      4.44 o 
  -6   0   5      154.34      152.10      6.10 o 
  -5   0   5      642.14      666.42     15.11 o 
  -4   0   5      120.56      118.77      2.88 o 
  -3   0   5      196.79      194.05      4.72 o 
  -2   0   5      636.32      585.96     10.04 o 
  -1   0   5        0.02       -0.03      0.30 o 
   0   0   5     2573.53     2604.76     47.58 o 
   1   0   5       29.57       22.72      1.14 o 
   2   0   5       25.95       26.04      1.37 o 
   3   0   5     1250.56     1251.32     27.65 o 
   4   0   5      263.65      259.84      6.60 o 
   5   0   5       28.91       26.02      1.99 o 
   6   0   5        0.68        0.54      1.11 o 
   7   0   5        0.16        2.05      1.11 o 
   8   0   5        0.20       -0.28      1.16 o 
 -11   1   5        0.54        1.98      1.26 o 
 -10   1   5       98.70      106.23      3.93 o 
  -9   1   5      222.57      227.70      6.36 o 
  -8   1   5       43.09       37.30      2.34 o 
  -7   1   5       56.50       54.57      2.25 o 
  -6   1   5      231.92      247.62      6.23 o 
  -5   1   5      140.25      138.89      3.39 o 
  -4   1   5      386.51      418.84     13.26 o 
  -3   1   5      184.90      162.14      5.32 o 
  -2   1   5     1541.30     1505.20     28.87 o 
  -1   1   5      310.63      364.54      7.47 o 
   0   1   5       22.20       23.72      2.87 o 
   1   1   5      140.64      132.96      8.18 o 
   2   1   5      155.62      167.01      4.35 o 
   3   1   5      218.84      201.05      5.22 o 
   4   1   5      384.49      382.89      9.33 o 
   5   1   5       18.12       17.94      1.42 o 
   6   1   5       21.35       23.34      2.54 o 
   7   1   5       71.27       76.02      3.23 o 
 -11   2   5        0.13        0.58      1.17 o 
 -10   2   5       19.32       20.96      1.86 o 
  -9   2   5      302.66      288.91      7.67 o 
  -8   2   5      276.63      270.65      7.06 o 
  -7   2   5       59.78       63.23      4.94 o 
  -6   2   5       64.07       72.66      2.45 o 
  -5   2   5      839.34      876.64     17.20 o 
  -4   2   5      421.14      420.54      8.48 o 
  -3   2   5     1158.99     1182.43     22.79 o 
  -2   2   5      558.62      568.58     23.81 o 
  -1   2   5        0.60        3.29      1.23 o 
   0   2   5      475.51      535.66     12.21 o 
   1   2   5       87.87       78.98      4.25 o 
   2   2   5      122.05      121.41      3.40 o 
   3   2   5      539.94      503.80     11.82 o 
   4   2   5      124.29      127.66      3.83 o 
   5   2   5       21.26       18.20      2.05 o 
   6   2   5        4.36        4.61      1.83 o 
   7   2   5       10.09       11.98      1.89 o 
 -11   3   5        6.52        6.62      1.66 o 
 -10   3   5      167.23      176.99      5.40 o 
  -9   3   5        1.20       -0.89      0.89 o 
  -8   3   5       11.89       11.80      1.33 o 
  -7   3   5       58.33       73.34      2.60 o 
  -6   3   5      766.16      752.51     18.78 o 
  -5   3   5      124.69      126.28      3.01 o 
  -4   3   5      297.69      360.45     11.72 o 
  -3   3   5       39.22       42.54      1.38 o 
  -2   3   5     1346.12     1335.42     32.97 o 
  -1   3   5      579.35      613.54     12.27 o 
   0   3   5      102.99       91.33      4.67 o 
   1   3   5      154.81      154.01      4.01 o 
   2   3   5       29.06       28.64      1.85 o 
   3   3   5      136.51      137.90      4.11 o 
   4   3   5       82.98       78.19      3.29 o 
   5   3   5       50.55       52.40      3.22 o 
   6   3   5        0.33        0.80      2.45 o 
 -11   4   5        9.63       10.83      1.84 o 
 -10   4   5      101.85      104.89      4.36 o 
  -9   4   5        0.27       -0.09      0.82 o 
  -8   4   5      273.40      271.25      6.99 o 
  -7   4   5      368.97      369.75      8.90 o 
  -6   4   5      119.52      116.90      2.94 o 
  -5   4   5       22.16       17.57      1.41 o 
  -4   4   5        0.02       -0.21      0.65 o 
  -3   4   5        4.09        2.97      0.53 o 
  -2   4   5      135.60      141.64      4.11 o 
  -1   4   5       57.83       67.91      2.08 o 
   0   4   5      113.30      116.36      4.23 o 
   1   4   5      189.62      206.37      5.19 o 
   2   4   5       27.64       26.37      1.39 o 
   3   4   5       40.11       40.87      1.83 o 
   4   4   5        7.74        9.42      2.59 o 
   5   4   5       43.99       44.82      2.94 o 
   6   4   5       83.05       80.68      4.18 o 
 -11   5   5       30.40       31.34      2.57 o 
 -10   5   5      104.75      120.25      9.80 o 
  -9   5   5        0.20       -0.75      1.05 o 
  -8   5   5      370.93      370.95     21.39 o 
  -7   5   5        6.65        6.70      1.62 o 
  -6   5   5      271.36      284.25      8.44 o 
  -5   5   5       15.93       13.46      1.40 o 
  -4   5   5       94.20       84.77      3.65 o 
  -3   5   5       44.87       48.42      4.30 o 
  -2   5   5       21.21       25.84      1.55 o 
  -1   5   5      134.33      144.41      3.94 o 
   0   5   5       56.30       56.26      2.63 o 
   1   5   5      154.44      145.78      4.78 o 
   2   5   5       49.67       44.07      1.81 o 
   3   5   5      560.89      570.59     16.55 o 
   4   5   5        1.28        0.02      1.06 o 
   5   5   5       65.63       70.88      3.78 o 
 -10   6   5       38.55       40.00      3.93 o 
  -9   6   5       56.05       56.30      5.78 o 
  -8   6   5        6.85        6.94      1.85 o 
  -7   6   5       38.12       44.99      2.52 o 
  -6   6   5        5.96        9.91      3.42 o 
  -5   6   5       43.97       42.03      2.48 o 
  -4   6   5        6.56        5.06      1.15 o 
  -3   6   5       99.70       84.52      4.57 o 
  -2   6   5       58.57       58.16      2.14 o 
  -1   6   5     1368.74     1378.67     38.43 o 
   0   6   5      183.82      189.24      6.42 o 
   1   6   5      169.97      166.04      4.47 o 
   2   6   5        3.21        4.02      1.13 o 
   3   6   5      109.67      104.40      5.45 o 
   4   6   5        2.29        4.15      2.26 o 
 -10   7   5        3.11        1.92      2.77 o 
  -9   7   5       16.34       18.98      1.95 o 
  -8   7   5       22.70       22.69      2.07 o 
  -7   7   5        0.18        0.31      1.43 o 
  -6   7   5        4.43        8.70      1.52 o 
  -5   7   5       34.91       27.23      2.15 o 
  -4   7   5      100.13       87.40      3.66 o 
  -3   7   5      144.87      153.72     14.23 o 
  -2   7   5       62.88       69.98      2.40 o 
  -1   7   5      157.94      171.00      4.64 o 
   0   7   5      260.82      267.67      6.62 o 
   1   7   5        0.49       -0.88      0.96 o 
   2   7   5        5.70        3.49      1.30 o 
   3   7   5       10.15        7.03      1.55 o 
  -9   8   5        6.70        7.79      1.82 o 
  -8   8   5        5.19        7.49      3.10 o 
  -7   8   5        1.20        1.75      1.40 o 
  -6   8   5       26.20       24.62      2.59 o 
  -5   8   5       68.73       73.86      3.51 o 
  -4   8   5      202.59      203.23      7.35 o 
  -3   8   5       40.51       39.15      2.48 o 
  -2   8   5       24.17       22.56      1.83 o 
   0   8   5       86.32       92.50      4.62 o 
   1   8   5      144.62      164.93     14.05 o 
   2   8   5        0.01       -1.06      1.06 o 
  -8   9   5        9.67        7.49      2.40 o 
  -7   9   5        0.32        0.28      1.47 o 
  -6   9   5       12.82       12.41      1.89 o 
  -5   9   5       10.55        9.23      1.75 o 
  -4   9   5        2.01        4.69      1.42 o 
  -3   9   5       11.68       12.40      1.64 o 
  -2   9   5       47.17       37.24      3.42 o 
  -1   9   5        0.89        2.86      1.29 o 
   0   9   5       14.35       14.51      2.13 o 
   1   9   5        0.49        0.65      1.39 o 
  -7  10   5        1.62        0.95      2.03 o 
  -6  10   5       13.28       12.01      2.02 o 
  -5  10   5        1.95        4.59      1.59 o 
  -4  10   5        0.06       -0.46      1.57 o 
  -2  10   5       18.93       23.66      2.49 o 
  -1  10   5       24.51       26.80      2.77 o 
  -1 -12   6       38.50       31.70      5.45 o 
   0 -12   6       19.47       12.01      4.62 o 
   1 -12   6        2.79        7.58      4.34 o 
   2 -12   6        5.01       -0.83      4.16 o 
   3 -12   6       21.95       18.76      3.88 o 
  -3 -11   6        4.23        3.60      3.42 o 
  -2 -11   6       13.68       13.49      3.51 o 
  -1 -11   6       16.09       16.91      4.07 o 
   0 -11   6       45.26       47.59      6.47 o 
   1 -11   6       42.76       38.10      3.42 o 
   2 -11   6       37.62       36.42      3.48 o 
   3 -11   6       11.25       12.57      2.72 o 
   4 -11   6        0.44        2.26      2.21 o 
   5 -11   6        0.05        0.18      2.86 o 
  -5 -10   6        0.06        0.94      1.53 o 
  -4 -10   6      109.51      128.13      5.02 o 
  -3 -10   6      238.55      241.64     13.49 o 
  -2 -10   6       75.39       71.06      5.91 o 
  -1 -10   6       68.98       76.97      6.47 o 
   0 -10   6        1.02        1.56      1.94 o 
   1 -10   6        5.65        4.66      1.81 o 
   2 -10   6      204.78      193.75     18.53 o 
   3 -10   6        2.55        0.26      1.86 o 
   4 -10   6       32.04       27.39      9.29 o 
   5 -10   6       72.27       72.43      5.08 o 
   6 -10   6       17.62       12.38      3.11 o 
  -6  -9   6       16.24       19.42      5.68 o 
  -5  -9   6        0.00       -0.97      1.12 o 
  -4  -9   6        9.26        8.30      1.50 o 
  -3  -9   6        7.39        6.61      1.26 o 
  -2  -9   6        9.99        6.75      1.20 o 
  -1  -9   6       88.80       98.22      4.23 o 
   0  -9   6        7.64        1.71      1.35 o 
   1  -9   6      153.78      145.97      5.99 o 
   2  -9   6      242.93      242.71     12.20 o 
   3  -9   6       68.00       69.81      4.26 o 
   4  -9   6       35.73       39.11      3.49 o 
   5  -9   6        9.59       13.57      2.63 o 
   6  -9   6       23.80       19.11      3.32 o 
  -7  -8   6       10.14        9.33      1.92 o 
  -6  -8   6       13.02       14.52      1.83 o 
  -5  -8   6       55.74       53.57      7.07 o 
  -4  -8   6       40.72       40.23      2.38 o 
  -3  -8   6       74.98       83.16      2.63 o 
  -2  -8   6       19.83       18.72      2.08 o 
  -1  -8   6       30.38       32.09      2.03 o 
   0  -8   6       44.31       47.63      2.90 o 
   1  -8   6      149.69      150.69      5.93 o 
   2  -8   6      297.53      277.22      9.69 o 
   3  -8   6      156.77      147.59      6.19 o 
   4  -8   6        0.29       -0.77      1.47 o 
   5  -8   6        2.58        1.56      2.59 o 
   6  -8   6      104.58      101.83      9.70 o 
   7  -8   6       51.47       59.08      6.28 o 
  -8  -7   6        0.35       -1.38      1.38 o 
  -7  -7   6       48.55       42.39      3.93 o 
  -6  -7   6        4.72        5.40      1.48 o 
  -5  -7   6      368.75      379.38     14.00 o 
  -4  -7   6      197.26      217.64      5.50 o 
  -3  -7   6      528.43      538.24     12.27 o 
  -2  -7   6      160.52      162.20      3.71 o 
  -1  -7   6       71.69       66.50      1.90 o 
   0  -7   6       42.87       50.52      4.90 o 
   1  -7   6        1.48        0.21      1.20 o 
   2  -7   6       22.62       22.86      2.21 o 
   3  -7   6        5.50        2.31      1.76 o 
   4  -7   6      132.77      129.08      5.84 o 
   5  -7   6       39.10       38.99      3.49 o 
   6  -7   6        8.87        9.71      2.86 o 
   7  -7   6        5.18        4.51      2.48 o 
  -9  -6   6       37.35       46.16      3.42 o 
  -8  -6   6       84.57       69.28      3.70 o 
  -7  -6   6        0.14        1.46      1.34 o 
  -6  -6   6      102.59      105.39      3.39 o 
  -5  -6   6        0.77        1.63      0.66 o 
  -4  -6   6      403.62      402.39      9.43 o 
  -3  -6   6       72.11       72.43      2.60 o 
  -2  -6   6      827.10      877.02     18.13 o 
  -1  -6   6        1.03        1.34      0.33 o 
   0  -6   6       11.48        7.72      1.94 o 
   1  -6   6        1.75        3.25      1.10 o 
   2  -6   6       13.07       14.09      1.71 o 
   3  -6   6       16.30       20.81      4.25 o 
   4  -6   6        0.18        1.81      0.60 o 
   5  -6   6      229.15      239.58     15.71 o 
   6  -6   6      140.79      146.78      6.81 o 
   7  -6   6        9.89       11.16      3.10 o 
  -9  -5   6       69.58       71.94      4.99 o 
  -8  -5   6       21.31       19.38      7.48 o 
  -7  -5   6      806.88      864.94     19.81 o 
  -6  -5   6       19.48       16.97      1.25 o 
  -5  -5   6       47.77       48.96      2.25 o 
  -4  -5   6      197.59      209.53      5.24 o 
  -3  -5   6      170.27      185.11      4.63 o 
  -2  -5   6        0.40        1.12      0.35 o 
  -1  -5   6      402.69      416.01      7.90 o 
   0  -5   6       18.83       22.32      1.04 o 
   1  -5   6     1398.14     1476.78     42.34 o 
   2  -5   6      859.42      875.16     19.54 o 
   3  -5   6      323.59      330.71      6.59 o 
   4  -5   6       91.68       92.54      2.90 o 
   5  -5   6       16.88       17.58      1.32 o 
   6  -5   6       25.91       25.82      1.95 o 
   7  -5   6       32.27       32.76      7.81 o 
   8  -5   6       29.02       24.14      3.57 o 
 -10  -4   6        8.82       11.31      5.41 o 
  -9  -4   6       18.80       15.05      1.94 o 
  -8  -4   6       26.58       22.79      1.76 o 
  -7  -4   6       16.88       14.41      1.35 o 
  -6  -4   6       15.67       16.99      1.26 o 
  -5  -4   6      287.42      291.14      7.12 o 
  -4  -4   6      137.24      139.65      3.73 o 
  -3  -4   6     1013.23     1044.40     22.99 o 
  -2  -4   6     1470.24     1503.54     27.52 o 
  -1  -4   6     1025.65     1138.54     20.89 o 
   0  -4   6        1.41        5.07      0.80 o 
   1  -4   6       62.97       64.11      1.56 o 
   2  -4   6       36.93       36.58      1.11 o 
   3  -4   6      175.82      176.31      4.62 o 
   4  -4   6      140.54      155.45      4.31 o 
   5  -4   6      118.29      117.27      3.64 o 
   6  -4   6        0.00        0.02      0.92 o 
   7  -4   6        1.53        2.21      1.09 o 
   8  -4   6        2.90        2.65      2.46 o 
 -10  -3   6       19.58       19.54      1.99 o 
  -9  -3   6        0.20        1.78      1.06 o 
  -8  -3   6       48.22       47.54      2.34 o 
  -7  -3   6      841.11      851.10     28.22 o 
  -6  -3   6      150.11      134.86      3.94 o 
  -5  -3   6      795.34      756.83     17.09 o 
  -4  -3   6      282.56      283.54      6.79 o 
  -3  -3   6      505.33      543.10     14.60 o 
  -2  -3   6     1389.16     1364.78     25.04 o 
  -1  -3   6      264.94      290.83      5.68 o 
   0  -3   6      425.76      459.71      8.73 o 
   1  -3   6      717.82      761.00     16.92 o 
   2  -3   6      129.45      129.91      3.51 o 
   3  -3   6      133.01      136.12      3.78 o 
   4  -3   6       99.00       99.24      3.08 o 
   5  -3   6      378.73      390.15      9.66 o 
   6  -3   6      280.91      292.43      7.75 o 
   7  -3   6        6.60        6.26      1.76 o 
   8  -3   6        0.67        3.34      1.27 o 
 -10  -2   6        1.30        0.37      1.04 o 
  -9  -2   6        2.63        2.02      1.06 o 
  -8  -2   6       20.14       22.51      1.69 o 
  -7  -2   6       54.95       53.28      2.56 o 
  -6  -2   6      191.16      196.45      6.49 o 
  -5  -2   6      767.84      760.24     17.11 o 
  -4  -2   6      159.07      169.57      4.37 o 
  -3  -2   6      205.72      180.06      5.19 o 
  -2  -2   6        0.27        0.57      0.34 o 
  -1  -2   6     2472.06     2674.30     48.69 o 
   0  -2   6      783.91      790.92     14.76 o 
   1  -2   6      578.70      613.05     11.63 o 
   2  -2   6      285.47      298.28      7.18 o 
   3  -2   6      104.06      107.50      3.16 o 
   4  -2   6      406.19      422.57     10.19 o 
   5  -2   6      693.39      706.99     16.45 o 
   6  -2   6      185.87      183.43      7.88 o 
   7  -2   6        0.22        1.40      1.08 o 
 -11  -1   6        4.08        3.25      1.43 o 
 -10  -1   6        0.27        0.18      1.04 o 
  -9  -1   6       24.67       24.89      1.86 o 
  -8  -1   6        0.06        0.76      0.89 o 
  -7  -1   6       18.95       18.43      1.95 o 
  -6  -1   6        0.54        0.15      0.63 o 
  -5  -1   6       23.78       27.27      1.76 o 
  -4  -1   6       52.95       51.05      2.89 o 
  -3  -1   6       19.67       17.93      1.00 o 
  -2  -1   6      280.20      287.08      6.75 o 
  -1  -1   6      573.17      537.30     10.60 o 
   0  -1   6      719.84      812.11     18.04 o 
   1  -1   6      401.58      415.43      9.72 o 
   2  -1   6        7.58        6.13      1.56 o 
   3  -1   6      725.17      728.69     16.66 o 
   4  -1   6      297.59      303.58      7.68 o 
   5  -1   6       20.55       17.55      1.41 o 
   6  -1   6      109.02      111.00      3.78 o 
   7  -1   6        0.82        1.55      1.59 o 
 -11   0   6       15.98       15.40      2.28 o 
 -10   0   6        0.74       -0.36      1.07 o 
  -9   0   6       37.12       39.99      2.26 o 
  -8   0   6       83.63       79.79      2.97 o 
  -7   0   6       18.17       17.96      1.41 o 
  -6   0   6       16.93       15.29      1.18 o 
  -5   0   6      404.94      399.73      9.41 o 
  -4   0   6      485.30      529.94     12.04 o 
  -3   0   6       35.52       37.07      1.34 o 
  -2   0   6       33.29       29.62      1.43 o 
  -1   0   6     1504.56     1660.88     36.25 o 
   0   0   6      965.39      998.43     22.12 o 
   1   0   6      318.34      366.63     11.42 o 
   2   0   6       32.59       26.54      1.27 o 
   3   0   6      169.97      158.25      4.35 o 
   4   0   6      801.13      806.62     18.53 o 
   5   0   6      157.33      159.30      4.74 o 
   6   0   6        4.08        2.39      1.08 o 
   7   0   6       40.67       48.42      3.20 o 
 -11   1   6        0.99        2.30      1.34 o 
 -10   1   6      207.13      215.50      6.30 o 
  -9   1   6        8.18        8.63      1.34 o 
  -8   1   6       78.92       81.52      2.97 o 
  -7   1   6        7.56        6.61      0.97 o 
  -6   1   6        0.87        1.21      0.68 o 
  -5   1   6       34.27       27.80      1.33 o 
  -4   1   6      278.37      249.70      5.33 o 
  -3   1   6       89.29       90.89      2.35 o 
  -2   1   6       19.92       20.24      1.05 o 
  -1   1   6       70.35       70.61      2.28 o 
   0   1   6       33.80       37.45      1.52 o 
   1   1   6       35.25       37.21      3.52 o 
   2   1   6       17.12       22.37      2.85 o 
   3   1   6      242.97      246.79      6.30 o 
   4   1   6       10.28        9.78      1.10 o 
   5   1   6      108.16      115.05      3.79 o 
   6   1   6       34.21       36.93      2.50 o 
   7   1   6       13.83       16.00      2.18 o 
 -11   2   6        9.19        8.08      1.51 o 
 -10   2   6       14.28       10.73      1.48 o 
  -9   2   6       27.67       24.11      2.55 o 
  -8   2   6       19.23       17.51      1.50 o 
  -7   2   6       52.47       57.32      3.73 o 
  -6   2   6       99.91       99.56      3.02 o 
  -5   2   6       73.69       66.82      1.99 o 
  -4   2   6      225.78      251.18      5.40 o 
  -3   2   6      340.80      350.62      9.68 o 
  -2   2   6      117.80      123.80      3.06 o 
  -1   2   6       62.15       57.89      2.12 o 
   0   2   6       14.25       14.38      1.03 o 
   1   2   6      309.70      315.39     10.03 o 
   2   2   6      207.42      203.51      5.27 o 
   3   2   6       74.70       70.36      2.54 o 
   4   2   6      113.09      113.75      3.67 o 
   5   2   6       60.22       60.43      2.61 o 
   6   2   6       20.46       21.50      2.73 o 
 -11   3   6        0.12       -1.03      1.48 o 
 -10   3   6        1.17        1.19      1.13 o 
  -9   3   6       43.93       41.99      3.21 o 
  -8   3   6      125.20      118.59      3.72 o 
  -7   3   6      267.47      268.09      6.76 o 
  -6   3   6       48.60       45.17      1.70 o 
  -5   3   6        2.90        1.55      0.60 o 
  -4   3   6       78.65       81.87      2.21 o 
  -3   3   6      440.07      450.70      9.16 o 
  -2   3   6      207.98      253.72      5.52 o 
  -1   3   6       87.72       93.91      3.64 o 
   0   3   6        6.04        5.75      0.80 o 
   1   3   6       31.69       31.71      1.59 o 
   2   3   6        0.63        1.62      1.17 o 
   3   3   6      276.61      257.03      6.65 o 
   4   3   6       34.48       32.32      2.05 o 
   5   3   6        0.01        1.85      1.99 o 
   6   3   6       10.33       10.08      1.82 o 
 -11   4   6        0.25        2.05      1.35 o 
 -10   4   6        3.79        2.05      2.26 o 
  -9   4   6       10.10       11.18      3.74 o 
  -8   4   6      134.92      135.05      4.56 o 
  -7   4   6      245.74      249.07      8.24 o 
  -6   4   6        3.60        4.71      1.33 o 
  -5   4   6      154.35      161.66      5.33 o 
  -4   4   6       18.92       16.66      1.20 o 
  -3   4   6        0.01        1.31      0.73 o 
  -2   4   6       55.94       56.41      1.93 o 
  -1   4   6      293.22      304.38      7.71 o 
   0   4   6      200.63      205.03      6.90 o 
   1   4   6       52.95       46.35      1.81 o 
   2   4   6      183.52      182.81      4.93 o 
   3   4   6       40.57       38.65      2.25 o 
   4   4   6      144.58      137.27      5.44 o 
   5   4   6        1.97        2.35      1.40 o 
 -11   5   6       78.92       98.47      4.94 o 
 -10   5   6       12.26       14.57      1.85 o 
  -9   5   6       19.65       22.50      2.26 o 
  -8   5   6       22.42       15.72      1.69 o 
  -7   5   6        3.33        3.39      2.08 o 
  -6   5   6      131.42      122.40      4.47 o 
  -5   5   6      159.61      151.71      5.26 o 
  -4   5   6        6.96        9.63      2.22 o 
  -3   5   6      253.75      267.51      6.91 o 
  -2   5   6        1.36        0.02      0.67 o 
  -1   5   6      157.42      173.11      7.63 o 
   0   5   6      687.29      698.34     20.67 o 
   1   5   6       27.68       27.23      2.26 o 
   2   5   6        0.30        0.34      0.73 o 
   3   5   6        0.94        0.44      1.13 o 
   4   5   6        8.24        8.04      3.28 o 
 -10   6   6       11.81       19.40      4.71 o 
  -9   6   6        0.20       -1.08      1.08 o 
  -8   6   6       12.88        6.78      1.37 o 
  -7   6   6       27.67       27.44      2.31 o 
  -6   6   6       41.14       38.18      2.56 o 
  -5   6   6        3.32        5.21      1.28 o 
  -4   6   6       58.17       56.17      5.27 o 
  -3   6   6      139.48      139.32      4.87 o 
  -2   6   6       12.34       11.67      1.22 o 
  -1   6   6        0.04       -0.27      0.79 o 
   0   6   6        1.77        2.96      0.70 o 
   1   6   6        0.92        1.15      0.68 o 
   2   6   6       72.37       69.16      3.43 o 
   3   6   6        0.02       -1.15      1.89 o 
   4   6   6       10.28        8.48      2.49 o 
 -10   7   6        6.61        6.50      1.65 o 
  -9   7   6        2.40        3.04      1.80 o 
  -8   7   6       50.20       38.32      2.75 o 
  -7   7   6        9.16        4.69      1.71 o 
  -6   7   6        7.37        6.01      1.50 o 
  -5   7   6       25.89       28.90      2.28 o 
  -4   7   6      151.02      140.98      5.14 o 
  -3   7   6        3.80        5.37      1.24 o 
  -2   7   6        0.50       -0.04      0.88 o 
  -1   7   6        0.23        1.57      0.84 o 
   0   7   6       24.57       25.18      2.31 o 
   1   7   6      232.29      254.93      8.33 o 
   2   7   6        0.63        0.01      1.06 o 
   3   7   6        6.02        8.71      1.73 o 
  -9   8   6        1.22       -0.91      1.47 o 
  -8   8   6        9.11       11.56      1.94 o 
  -7   8   6        0.16       -0.48      1.41 o 
  -6   8   6        1.54        0.63      1.71 o 
  -5   8   6       27.29       23.11      2.73 o 
  -4   8   6       81.41       68.34      5.87 o 
  -3   8   6       52.02       47.90      2.71 o 
  -2   8   6        9.66        7.23      1.34 o 
  -1   8   6       27.55       24.67      2.31 o 
   0   8   6        1.74       -0.55      1.11 o 
   1   8   6        9.67       13.03      2.03 o 
  -8   9   6       32.59       35.38      3.02 o 
  -7   9   6        6.92        6.33      1.86 o 
  -6   9   6        2.38        1.04      1.41 o 
  -5   9   6       10.41        7.59      1.75 o 
  -4   9   6        7.99        7.84      2.31 o 
  -3   9   6        0.32       -0.46      1.57 o 
  -2   9   6        3.03        4.44      2.03 o 
  -1   9   6       25.47       28.74      2.68 o 
   0   9   6       79.64       87.88      4.81 o 
  -6  10   6        0.03        0.99      1.66 o 
  -5  10   6        0.98        2.49      1.59 o 
  -4  10   6        3.80        2.59      1.85 o 
  -3  10   6        5.02        7.67      2.40 o 
   0 -12   7        0.36        1.20      4.07 o 
   1 -12   7       89.56       75.77      8.50 o 
  -3 -11   7       61.37       63.95      6.47 o 
  -2 -11   7       11.20        9.61      3.51 o 
  -1 -11   7        0.13        1.11      3.23 o 
   0 -11   7       17.86       10.26      4.16 o 
   1 -11   7        0.01        0.67      2.54 o 
   2 -11   7        7.79        1.52      2.00 o 
   3 -11   7        0.36       -0.18      2.06 o 
   4 -11   7        2.51       -0.55      2.25 o 
  -5 -10   7       73.51       71.80      7.85 o 
  -4 -10   7       21.75       17.19      4.53 o 
  -2 -10   7        0.00        2.86      2.68 o 
  -1 -10   7        2.84        3.04      1.52 o 
   0 -10   7       22.63       24.28      3.37 o 
   1 -10   7       20.73       16.93      4.30 o 
   2 -10   7       44.86       40.01      3.42 o 
   3 -10   7      143.05      136.98      9.70 o 
   4 -10   7       14.79       13.01      2.71 o 
   5 -10   7        0.44       -0.12      2.63 o 
  -6  -9   7        3.06        1.53      1.66 o 
  -5  -9   7        1.07        1.38      1.34 o 
  -4  -9   7        7.32        6.80      1.80 o 
  -3  -9   7       54.29       63.30      2.82 o 
  -2  -9   7        4.85        1.86      1.25 o 
  -1  -9   7       40.60       36.80      2.60 o 
   0  -9   7       15.98       13.62      1.99 o 
   1  -9   7       24.63       15.87      3.23 o 
   2  -9   7       61.41       64.72      3.98 o 
   3  -9   7        0.85        2.35      1.76 o 
   4  -9   7        6.54        7.45      2.20 o 
   5  -9   7       20.08       17.04      3.01 o 
   6  -9   7       26.30       31.15      3.95 o 
  -7  -8   7        2.30        1.64      1.76 o 
  -6  -8   7        3.70        2.86      1.43 o 
  -5  -8   7       40.08       38.03      2.47 o 
  -4  -8   7      268.97      288.28      8.85 o 
  -3  -8   7      271.12      289.08      7.02 o 
  -2  -8   7      195.49      204.95      5.13 o 
  -1  -8   7       67.62       61.94      3.28 o 
   0  -8   7       29.93       32.04      5.73 o 
   1  -8   7       31.64       31.04      2.86 o 
   2  -8   7        6.07        5.34      3.51 o 
   3  -8   7      143.31      136.66      6.01 o 
   4  -8   7       14.69        9.54      2.23 o 
   5  -8   7       13.77       13.98      2.61 o 
   6  -8   7       19.69       19.64      3.23 o 
  -8  -7   7        0.00       -1.13      1.99 o 
  -7  -7   7      104.74      105.58      6.01 o 
  -6  -7   7        0.74        1.37      1.19 o 
  -5  -7   7      165.09      169.27      4.59 o 
  -4  -7   7        1.08        2.00      1.31 o 
  -3  -7   7      132.04      127.39      3.48 o 
  -2  -7   7      104.36      109.93      3.02 o 
  -1  -7   7       83.38       87.29      2.48 o 
   0  -7   7      359.18      366.24     11.80 o 
   1  -7   7       26.78       25.50      2.28 o 
   2  -7   7        1.96        2.64      3.00 o 
   3  -7   7       36.40       27.27      2.63 o 
   4  -7   7      112.81      117.52      5.56 o 
   5  -7   7        1.06        2.00      1.73 o 
   6  -7   7       41.04       36.66      3.76 o 
   7  -7   7        3.49        1.58      2.38 o 
  -9  -6   7        7.34        6.21      1.94 o 
  -8  -6   7       51.96       50.03      6.88 o 
  -7  -6   7       11.40        9.33      1.71 o 
  -6  -6   7       11.01       10.55      1.09 o 
  -5  -6   7      120.89      116.06      4.83 o 
  -4  -6   7       89.53       82.79      5.05 o 
  -3  -6   7     1084.09     1147.58     25.28 o 
  -2  -6   7       31.32       30.27      1.01 o 
  -1  -6   7       12.52       11.12      0.95 o 
   0  -6   7        2.35        1.69      1.01 o 
   1  -6   7      473.91      474.07     14.85 o 
   2  -6   7      341.47      328.66     10.96 o 
   3  -6   7      123.56      114.31      5.59 o 
   4  -6   7      553.91      566.67     22.09 o 
   5  -6   7       13.40       13.27      2.31 o 
   6  -6   7        1.00       -0.46      1.80 o 
   7  -6   7       64.05       64.50      4.90 o 
  -9  -5   7        6.19        3.56      3.65 o 
  -8  -5   7        0.00       -0.61      1.12 o 
  -7  -5   7      178.48      168.90      6.03 o 
  -6  -5   7       36.52       35.99      2.80 o 
  -5  -5   7       91.75       91.54      3.67 o 
  -4  -5   7      158.81      163.70      4.26 o 
  -3  -5   7      138.04      144.67      3.75 o 
  -2  -5   7      509.96      486.19      9.23 o 
  -1  -5   7        5.17        3.64      0.40 o 
   0  -5   7      323.43      339.52      6.61 o 
   1  -5   7       20.36       15.39      0.58 o 
   2  -5   7      163.26      163.20      5.36 o 
   3  -5   7       50.12       48.38      2.71 o 
   4  -5   7      661.91      679.38     15.76 o 
   5  -5   7       34.92       36.56      3.00 o 
   6  -5   7       12.96       12.98      2.58 o 
   7  -5   7       27.89       30.96      4.20 o 
 -10  -4   7       13.89       14.56      2.22 o 
  -9  -4   7       68.54       64.36      2.89 o 
  -8  -4   7      216.44      208.71      5.90 o 
  -7  -4   7        2.72        0.58      0.87 o 
  -6  -4   7        8.50       10.89      1.10 o 
  -5  -4   7        0.08        0.11      0.63 o 
  -4  -4   7       68.08       79.82      2.44 o 
  -3  -4   7       12.14       15.36      1.57 o 
  -2  -4   7       18.94       18.87      0.76 o 
  -1  -4   7        1.32        0.93      0.58 o 
   0  -4   7      289.01      322.19      6.34 o 
   1  -4   7        9.76       11.02      0.57 o 
   2  -4   7        8.63        7.74      0.77 o 
   3  -4   7      156.33      161.74      4.41 o 
   4  -4   7      622.92      646.11     15.08 o 
   5  -4   7      108.85      106.17      3.51 o 
   6  -4   7       48.13       42.51      2.66 o 
   7  -4   7        0.79       -0.50      1.94 o 
 -10  -3   7        0.08       -0.81      1.19 o 
  -9  -3   7       14.73       13.14      1.51 o 
  -8  -3   7       84.68       80.22      4.27 o 
  -7  -3   7      111.83      106.00      3.47 o 
  -6  -3   7        1.36        1.82      0.75 o 
  -5  -3   7       34.99       32.65      1.52 o 
  -4  -3   7        0.47        1.28      0.69 o 
  -3  -3   7      644.77      679.22     15.19 o 
  -2  -3   7      678.38      783.09     14.61 o 
  -1  -3   7      245.98      255.33      5.12 o 
   0  -3   7      789.82      866.99     16.21 o 
   1  -3   7       22.82       27.86      1.28 o 
   2  -3   7       29.43       33.15      1.40 o 
   3  -3   7       45.51       43.20      3.39 o 
   4  -3   7       57.98       57.60      3.51 o 
   5  -3   7        4.34        3.80      0.93 o 
   6  -3   7        1.61        1.08      0.98 o 
   7  -3   7       38.02       43.27      3.35 o 
 -10  -2   7       14.60       13.01      1.64 o 
  -9  -2   7        1.26        1.25      1.05 o 
  -8  -2   7       10.07        8.88      1.27 o 
  -7  -2   7       42.23       46.28      2.68 o 
  -6  -2   7       83.98       95.93      3.36 o 
  -5  -2   7       85.50       77.73      2.51 o 
  -4  -2   7        9.21       10.44      0.86 o 
  -3  -2   7        2.71        2.78      0.54 o 
  -2  -2   7        0.09        0.15      0.86 o 
  -1  -2   7       82.30       83.51      2.50 o 
   0  -2   7      449.02      496.65     11.46 o 
   1  -2   7      186.27      197.53      6.90 o 
   2  -2   7       48.54       48.36      2.50 o 
   3  -2   7      585.16      595.83     13.91 o 
   4  -2   7        3.82        3.81      0.93 o 
   5  -2   7        1.54        1.75      0.90 o 
   6  -2   7       15.07       11.32      1.73 o 
   7  -2   7       20.08       17.11      2.70 o 
 -11  -1   7       24.94       28.31      2.29 o 
 -10  -1   7       61.12       57.44      2.90 o 
  -9  -1   7      202.28      211.89      6.05 o 
  -8  -1   7       31.91       28.05      1.85 o 
  -7  -1   7      438.12      435.74     10.52 o 
  -6  -1   7      138.67      123.67      3.63 o 
  -5  -1   7      224.01      225.12      5.71 o 
  -4  -1   7       42.67       46.00      2.54 o 
  -3  -1   7       13.18       11.54      0.88 o 
  -2  -1   7      502.84      558.69     12.73 o 
  -1  -1   7        7.32        4.10      0.84 o 
   0  -1   7       87.02       90.95      3.19 o 
   1  -1   7      289.80      272.25      6.76 o 
   2  -1   7       14.76       17.00      1.09 o 
   3  -1   7       36.04       30.94      2.75 o 
   4  -1   7     1126.67     1113.70     25.19 o 
   5  -1   7        7.36        6.97      1.11 o 
   6  -1   7       14.44       15.66      1.60 o 
   7  -1   7       57.12       66.50      3.08 o 
 -11   0   7        0.33       -0.76      1.00 o 
 -10   0   7        0.75        0.71      1.13 o 
  -9   0   7      116.84      109.48      4.20 o 
  -8   0   7        5.28        4.63      1.15 o 
  -7   0   7       66.87       64.22      2.47 o 
  -6   0   7       32.82       34.33      1.86 o 
  -5   0   7      203.45      195.60      5.10 o 
  -4   0   7       92.78       89.40      3.78 o 
  -3   0   7      392.59      401.06      9.42 o 
  -2   0   7      567.15      556.22     14.59 o 
  -1   0   7      265.37      277.11      6.76 o 
   0   0   7      688.11      754.56     17.04 o 
   1   0   7       18.15       17.27      1.26 o 
   2   0   7       82.49       75.98      2.47 o 
   3   0   7       63.96       67.08      2.45 o 
   4   0   7        7.03        8.75      1.23 o 
   5   0   7       54.77       59.46      2.56 o 
   6   0   7        6.15        7.62      1.39 o 
 -11   1   7        3.73        3.63      1.33 o 
 -10   1   7        1.43        0.66      1.13 o 
  -9   1   7       88.98       88.68      6.61 o 
  -8   1   7        0.45       -0.42      0.84 o 
  -7   1   7      237.38      222.16      5.91 o 
  -6   1   7        3.04        2.13      0.73 o 
  -5   1   7       22.29       20.30      1.24 o 
  -4   1   7      616.78      636.14     14.71 o 
  -3   1   7        3.43        1.17      0.61 o 
  -2   1   7      586.80      594.97     13.62 o 
  -1   1   7       75.48       64.43      2.20 o 
   0   1   7       53.13       55.96      2.04 o 
   1   1   7       43.20       45.41      1.86 o 
   2   1   7       39.80       39.37      3.57 o 
   3   1   7       59.62       64.88      2.46 o 
   4   1   7      302.12      303.70      7.86 o 
   5   1   7        8.39        6.28      1.76 o 
   6   1   7        3.61        3.38      1.20 o 
 -11   2   7      109.24      121.04      5.36 o 
 -10   2   7        1.45       -0.80      1.08 o 
  -9   2   7      247.56      246.25      6.73 o 
  -8   2   7      190.15      187.65      5.26 o 
  -7   2   7       20.38       18.98      1.42 o 
  -6   2   7       93.76      104.77      3.17 o 
  -5   2   7       52.08       52.24      1.81 o 
  -4   2   7        0.08        0.72      1.07 o 
  -3   2   7       34.00       35.11      1.45 o 
  -2   2   7        0.14        2.33      1.44 o 
  -1   2   7        4.25        6.35      1.67 o 
   0   2   7       23.96       19.79      2.20 o 
   1   2   7      150.58      143.95      5.42 o 
   2   2   7      281.58      277.98      7.03 o 
   3   2   7       56.16       54.08      2.25 o 
   4   2   7       41.80       37.27      1.99 o 
   5   2   7       35.73       33.92      2.83 o 
   6   2   7        5.81        8.48      3.10 o 
 -11   3   7       40.43       43.75      2.97 o 
 -10   3   7       27.55       21.98      4.71 o 
  -9   3   7        8.85       10.67      1.36 o 
  -8   3   7       22.40       25.74      3.41 o 
  -7   3   7       46.66       42.66      1.93 o 
  -6   3   7        0.02        0.31      0.65 o 
  -5   3   7        7.06        4.99      0.80 o 
  -4   3   7        2.18        3.87      0.80 o 
  -3   3   7        0.49        1.24      0.72 o 
  -2   3   7       31.51       38.74      3.50 o 
  -1   3   7       10.54       12.73      1.98 o 
   0   3   7       80.79       67.53      2.40 o 
   1   3   7        6.82        4.77      0.76 o 
   2   3   7        7.80        8.94      1.01 o 
   3   3   7       54.24       46.29      2.07 o 
   4   3   7       10.05        5.90      1.11 o 
   5   3   7       18.89       22.49      2.37 o 
 -11   4   7      108.61      122.50      6.28 o 
 -10   4   7       62.38       79.83      4.71 o 
  -9   4   7       35.06       37.40      3.47 o 
  -8   4   7        0.54        0.81      1.06 o 
  -7   4   7       15.84       17.41      1.35 o 
  -6   4   7       86.68       85.44      2.81 o 
  -5   4   7       16.45       15.21      1.23 o 
  -4   4   7        0.36        0.94      0.70 o 
  -3   4   7       29.49       25.44      1.31 o 
  -2   4   7       25.96       29.27      1.66 o 
  -1   4   7       53.80       49.29      2.19 o 
   0   4   7       86.33       89.92      3.83 o 
   1   4   7       78.98       76.43      3.40 o 
   2   4   7        1.52        1.65      0.76 o 
   3   4   7       19.89       16.87      1.43 o 
   4   4   7       13.27       10.36      1.99 o 
 -10   5   7        7.72        8.85      1.72 o 
  -9   5   7        0.02       -0.67      1.12 o 
  -8   5   7        0.03       -0.39      1.06 o 
  -7   5   7       62.64       80.30      7.25 o 
  -6   5   7       11.72       17.59      2.40 o 
  -5   5   7       49.67       37.55      2.41 o 
  -4   5   7       18.41       13.39      2.59 o 
  -3   5   7        3.48        5.67      1.18 o 
  -2   5   7      290.67      281.68      7.09 o 
  -1   5   7        0.26        1.10      0.85 o 
   0   5   7       33.24       31.53      2.44 o 
   1   5   7       18.97       16.20      1.22 o 
   2   5   7       39.01       38.62      2.50 o 
   3   5   7        5.18        5.44      2.86 o 
   4   5   7        0.12       -1.03      1.24 o 
 -10   6   7        5.86        4.55      2.77 o 
  -9   6   7       23.79       17.72      3.47 o 
  -8   6   7       27.21       21.09      2.17 o 
  -7   6   7       15.00       13.75      3.05 o 
  -6   6   7        3.03        0.26      1.39 o 
  -5   6   7        4.22        0.15      1.18 o 
  -4   6   7        2.74        5.33      1.99 o 
  -3   6   7      154.09      150.77      5.24 o 
  -2   6   7       97.72       98.60      4.29 o 
  -1   6   7        9.80       11.72      1.19 o 
   0   6   7        0.03       -0.64      0.64 o 
   1   6   7       28.95       27.88      2.27 o 
   2   6   7        1.44       -0.90      1.15 o 
   3   6   7        1.16        3.58      2.96 o 
  -9   7   7       63.25       80.69      7.44 o 
  -8   7   7        3.77        3.87      1.52 o 
  -7   7   7        3.40        6.07      1.61 o 
  -6   7   7       19.16        9.96      1.73 o 
  -5   7   7       33.01       34.44      3.05 o 
  -4   7   7       42.91       39.65      2.60 o 
  -3   7   7       25.74       27.89      2.91 o 
  -2   7   7        8.15       10.85      1.40 o 
  -1   7   7       41.47       39.54      5.73 o 
   0   7   7        2.58        4.44      1.39 o 
   1   7   7       65.12       70.80      3.66 o 
   2   7   7       11.86        8.33      2.31 o 
  -8   8   7        9.79       11.89      2.04 o 
  -7   8   7       21.64       23.21      2.48 o 
  -6   8   7        7.09        7.81      1.68 o 
  -5   8   7       12.49       13.70      2.00 o 
  -4   8   7       33.19       32.00      2.51 o 
  -3   8   7       74.53       91.17      3.81 o 
  -2   8   7       34.75       30.40      3.23 o 
  -1   8   7       19.75       18.20      2.13 o 
   0   8   7        7.16        4.44      1.57 o 
  -7   9   7        1.30        2.76      1.77 o 
  -6   9   7        5.84        4.05      1.69 o 
  -5   9   7        0.77        1.08      1.53 o 
  -4   9   7       18.20       13.99      1.95 o 
  -3   9   7       19.14       20.70      2.96 o 
  -3 -11   8        0.00        2.86      3.23 o 
  -2 -11   8        8.19        9.52      3.97 o 
  -1 -11   8        0.08        1.11      3.60 o 
   0 -11   8       26.02       22.82      5.73 o 
   1 -11   8        0.45        0.96      1.96 o 
   2 -11   8        3.51        1.65      2.06 o 
   3 -11   8        1.19        4.18      2.36 o 
  -5 -10   8       58.65       53.32      6.93 o 
  -3 -10   8       10.66        9.43      3.42 o 
  -2 -10   8       14.53        9.52      3.70 o 
  -1 -10   8       11.72        8.60      1.90 o 
   0 -10   8        3.96        3.05      1.65 o 
   1 -10   8       34.45       29.79      2.99 o 
   2 -10   8       35.11       22.11      2.71 o 
   3 -10   8        5.09        2.38      1.95 o 
   4 -10   8        1.32        4.22      2.42 o 
  -6  -9   8       45.17       51.73      3.24 o 
  -5  -9   8       10.00       10.74      1.61 o 
  -4  -9   8       23.30       20.51      4.34 o 
  -3  -9   8      151.01      151.45      9.61 o 
  -2  -9   8       11.65       10.76      1.70 o 
  -1  -9   8        5.41        6.04      1.64 o 
   0  -9   8       15.54       15.40      2.17 o 
   1  -9   8       23.09       19.72      2.38 o 
   2  -9   8      132.05      127.38      5.86 o 
   3  -9   8        5.34        4.16      1.89 o 
   4  -9   8        3.63        3.28      2.13 o 
   5  -9   8        5.15        3.43      2.21 o 
  -7  -8   8       24.27       29.02      2.77 o 
  -6  -8   8       10.26        9.24      1.61 o 
  -5  -8   8        1.90        1.23      1.04 o 
  -4  -8   8      153.60      148.45      5.67 o 
  -3  -8   8       34.20       34.94      1.57 o 
  -2  -8   8       37.97       41.56      1.67 o 
  -1  -8   8       37.34       32.56      2.44 o 
   0  -8   8        5.15        7.30      2.49 o 
   1  -8   8      594.55      576.84     18.18 o 
   2  -8   8       58.63       58.14      3.65 o 
   3  -8   8       12.26       11.34      2.49 o 
   4  -8   8        0.61       -1.62      1.62 o 
   5  -8   8       22.30       24.38      3.22 o 
   6  -8   8        7.26        6.12      2.66 o 
  -8  -7   8        1.95        4.66      1.59 o 
  -7  -7   8        7.10        8.24      2.03 o 
  -6  -7   8       17.13       16.88      1.85 o 
  -5  -7   8       29.35       33.31      1.66 o 
  -4  -7   8       47.37       46.46      2.13 o 
  -3  -7   8      624.28      644.70     14.58 o 
  -2  -7   8       49.01       40.17      1.89 o 
  -1  -7   8      126.51      126.00      3.45 o 
   0  -7   8      903.83      918.92     27.39 o 
   1  -7   8      102.37      103.50      4.70 o 
   2  -7   8        4.77        3.09      1.52 o 
   3  -7   8      150.04      151.47     12.89 o 
   4  -7   8       40.26       39.28      5.41 o 
   5  -7   8        0.02        0.46      1.83 o 
   6  -7   8        0.08        0.42      2.49 o 
  -9  -6   8       15.68       20.92      2.42 o 
  -8  -6   8        5.35        5.14      1.52 o 
  -7  -6   8       13.18       11.52      2.17 o 
  -6  -6   8      212.92      224.79      5.91 o 
  -5  -6   8       64.25       59.60      2.26 o 
  -4  -6   8      209.80      201.30      5.16 o 
  -3  -6   8       19.99       21.96      1.56 o 
  -2  -6   8       17.67       16.64      0.79 o 
  -1  -6   8      390.27      413.02      8.00 o 
   0  -6   8       78.03       65.91      2.72 o 
   1  -6   8       13.38       15.26      1.80 o 
   2  -6   8        2.52        1.24      1.27 o 
   3  -6   8      174.93      177.77      9.38 o 
   4  -6   8        2.18       -0.45      1.64 o 
   5  -6   8      288.04      289.22     10.99 o 
   6  -6   8        1.84        3.27      2.59 o 
  -9  -5   8       46.50       43.23      2.97 o 
  -8  -5   8       20.45       18.35      1.60 o 
  -7  -5   8       38.97       44.45      2.42 o 
  -6  -5   8       23.03       23.16      1.47 o 
  -5  -5   8      185.33      177.48      4.70 o 
  -4  -5   8      123.55      123.57      3.43 o 
  -3  -5   8       60.48       58.56      1.95 o 
  -2  -5   8        5.76        7.46      0.59 o 
  -1  -5   8      218.83      202.65      4.40 o 
   0  -5   8      133.37      123.60      2.73 o 
   1  -5   8       84.71       90.34      2.10 o 
   2  -5   8       77.10       81.37      2.51 o 
   3  -5   8      135.53      131.75      5.30 o 
   4  -5   8       13.44       15.42      1.24 o 
   5  -5   8        0.10        0.74      1.64 o 
   6  -5   8       15.96       14.89      2.80 o 
 -10  -4   8        2.26        0.77      2.26 o 
  -9  -4   8       15.35        9.24      1.55 o 
  -8  -4   8        1.42        0.98      1.49 o 
  -7  -4   8       13.48        8.79      1.19 o 
  -6  -4   8       84.08       79.80      2.71 o 
  -5  -4   8      186.81      195.98      5.32 o 
  -4  -4   8       12.06       10.49      0.89 o 
  -3  -4   8       14.80       13.93      0.99 o 
  -2  -4   8      259.28      257.15      6.23 o 
  -1  -4   8      420.73      431.33      8.38 o 
   0  -4   8       96.81      115.15      2.63 o 
   1  -4   8       52.66       50.08      1.80 o 
   2  -4   8      214.32      220.16      5.64 o 
   3  -4   8      133.37      123.33      3.65 o 
   4  -4   8      114.06      110.28      3.50 o 
   5  -4   8       64.28       58.59      4.47 o 
   6  -4   8       36.20       40.48      3.79 o 
 -10  -3   8        0.12        2.37      1.21 o 
  -9  -3   8      123.17      119.43      4.09 o 
  -8  -3   8       54.95       54.70      3.66 o 
  -7  -3   8        5.74        8.73      1.86 o 
  -6  -3   8        6.82        7.53      0.95 o 
  -5  -3   8       25.22       24.17      1.51 o 
  -4  -3   8       38.45       33.06      1.73 o 
  -3  -3   8       51.20       55.82      1.90 o 
  -2  -3   8        3.17        3.63      0.92 o 
  -1  -3   8      434.61      463.74     10.81 o 
   0  -3   8       41.59       40.81      2.52 o 
   1  -3   8        0.13        0.13      0.87 o 
   2  -3   8       34.84       43.67      2.40 o 
   3  -3   8      219.25      221.78      5.85 o 
   4  -3   8       67.73       70.84      2.66 o 
   5  -3   8      198.25      202.74      5.78 o 
   6  -3   8       20.47       21.36      3.16 o 
 -10  -2   8       62.17       62.38      3.74 o 
  -9  -2   8       69.63       67.17      3.60 o 
  -8  -2   8       84.96       82.62      3.11 o 
  -7  -2   8       16.27       12.31      1.23 o 
  -6  -2   8       30.42       28.72      1.61 o 
  -5  -2   8      123.96      106.18      3.88 o 
  -4  -2   8      357.05      377.14      8.85 o 
  -3  -2   8       33.98       39.74      2.14 o 
  -2  -2   8       33.77       37.62      3.87 o 
  -1  -2   8      684.02      755.50     17.11 o 
   0  -2   8       41.88       42.77      1.72 o 
   1  -2   8        4.76        2.04      0.85 o 
   2  -2   8       94.77       91.23      4.20 o 
   3  -2   8        0.34        0.33      0.67 o 
   4  -2   8       18.02       15.95      1.58 o 
   5  -2   8       31.94       29.97      1.93 o 
   6  -2   8        0.02        0.27      1.00 o 
 -11  -1   8       13.99       12.68      2.33 o 
 -10  -1   8        0.37        1.04      1.15 o 
  -9  -1   8        1.49        1.31      1.09 o 
  -8  -1   8       33.45       34.78      2.97 o 
  -7  -1   8      116.45       99.25      3.49 o 
  -6  -1   8      114.12      103.49      3.23 o 
  -5  -1   8        5.46        2.75      0.78 o 
  -4  -1   8       93.18       95.46      3.85 o 
  -3  -1   8      105.05      110.50      3.21 o 
  -2  -1   8      352.18      344.97      8.31 o 
  -1  -1   8      100.48       89.08      3.44 o 
   0  -1   8       84.22       95.66      2.95 o 
   1  -1   8        4.62        5.72      0.87 o 
   2  -1   8       95.96      105.87      3.21 o 
   3  -1   8       99.52      111.12      3.46 o 
   4  -1   8       82.96       77.20      2.89 o 
   5  -1   8       48.31       48.64      2.39 o 
   6  -1   8       82.81       89.06      3.97 o 
 -11   0   8        3.98        4.81      1.44 o 
 -10   0   8        3.52        2.78      1.27 o 
  -9   0   8       61.49       57.44      3.74 o 
  -8   0   8       14.40       12.71      1.39 o 
  -7   0   8      177.86      155.23      4.47 o 
  -6   0   8      112.46      104.71      3.24 o 
  -5   0   8       50.66       57.61      2.09 o 
  -4   0   8      355.05      335.81      8.12 o 
  -3   0   8      527.44      535.30     12.40 o 
  -2   0   8       18.53       16.47      1.19 o 
  -1   0   8       30.93       32.21      2.19 o 
   0   0   8       15.27       15.30      1.84 o 
   1   0   8        0.08       -0.34      0.69 o 
   2   0   8       72.73       73.20      2.55 o 
   3   0   8        4.85        6.68      2.19 o 
   4   0   8       22.88       23.01      3.16 o 
   5   0   8       39.17       38.26      2.22 o 
   6   0   8        7.47        5.45      1.43 o 
 -11   1   8        7.74        4.86      1.34 o 
 -10   1   8        0.00        0.48      1.55 o 
  -9   1   8      133.76      117.75      3.93 o 
  -8   1   8       61.89       57.83      4.48 o 
  -7   1   8      108.64      102.79      6.04 o 
  -6   1   8        2.47        1.33      1.02 o 
  -5   1   8      197.56      207.14      7.99 o 
  -4   1   8        3.14        2.32      0.75 o 
  -3   1   8      410.93      425.04     10.09 o 
  -2   1   8       44.02       39.08      2.50 o 
  -1   1   8       89.57       84.35      2.77 o 
   0   1   8       75.51       92.14      7.56 o 
   1   1   8       15.32       16.93      2.17 o 
   2   1   8       87.51       88.70      3.01 o 
   3   1   8        2.39        1.49      0.81 o 
   4   1   8       24.68       20.14      1.61 o 
   5   1   8       10.71       11.74      1.50 o 
 -11   2   8        3.31        4.14      1.65 o 
 -10   2   8       18.07       18.90      1.91 o 
  -9   2   8       93.19       99.13      5.29 o 
  -8   2   8       15.29       16.09      1.57 o 
  -7   2   8        0.06        0.60      0.81 o 
  -6   2   8      102.48       93.15      3.03 o 
  -5   2   8       74.99       68.71      3.39 o 
  -4   2   8      175.47      150.34      4.62 o 
  -3   2   8      226.92      218.45      5.75 o 
  -2   2   8       41.09       39.08      1.81 o 
  -1   2   8       26.48       26.75      1.52 o 
   0   2   8        0.77        0.32      0.95 o 
   1   2   8        3.09        1.58      0.72 o 
   2   2   8      144.16      136.97      5.19 o 
   3   2   8       46.85       45.17      2.13 o 
   4   2   8        0.35       -0.52      0.97 o 
   5   2   8        8.68       10.78      2.95 o 
 -11   3   8      156.02      178.05     11.27 o 
 -10   3   8       24.86       29.84      2.45 o 
  -9   3   8      241.08      236.46     14.05 o 
  -8   3   8        8.20        9.79      1.27 o 
  -7   3   8        0.29       -0.26      0.83 o 
  -6   3   8        2.82        0.95      0.86 o 
  -5   3   8      101.70       93.66      2.71 o 
  -4   3   8        0.92        2.35      0.95 o 
  -3   3   8      494.56      488.03     11.57 o 
  -2   3   8      131.78      140.26      7.03 o 
  -1   3   8       48.39       42.05      1.94 o 
   0   3   8        1.62        1.72      0.81 o 
   1   3   8       13.24       13.27      1.78 o 
   2   3   8      245.36      237.62      6.33 o 
   3   3   8       38.88       33.49      1.94 o 
   4   3   8        0.01        0.72      2.01 o 
 -11   4   8       24.95       23.10      4.81 o 
 -10   4   8       22.39       23.87      2.25 o 
  -9   4   8        0.55        2.40      1.25 o 
  -8   4   8       17.11       19.95      1.94 o 
  -7   4   8       33.08       45.38      2.56 o 
  -6   4   8        2.86        2.23      1.11 o 
  -5   4   8       39.36       39.57      2.03 o 
  -4   4   8      143.10      133.64      4.04 o 
  -3   4   8        4.87        4.41      1.67 o 
  -2   4   8       52.99       44.57      2.08 o 
  -1   4   8      362.45      355.00      8.81 o 
   0   4   8       84.32       77.19      8.41 o 
   1   4   8       10.38        9.10      1.00 o 
   2   4   8        6.33        8.08      1.10 o 
   3   4   8        9.14        7.42      3.70 o 
   4   4   8        3.09        3.44      1.57 o 
 -10   5   8        3.53        3.31      2.22 o 
  -9   5   8        4.08        2.84      1.37 o 
  -8   5   8       13.29       16.38      2.22 o 
  -7   5   8        4.62        2.66      1.28 o 
  -6   5   8        0.86        0.04      1.12 o 
  -5   5   8       93.24       76.78      4.02 o 
  -4   5   8      109.96      113.99      6.65 o 
  -3   5   8       14.37       18.19      2.01 o 
  -2   5   8      139.91      139.61      4.84 o 
  -1   5   8       76.42       79.82      3.69 o 
   0   5   8       43.95       49.42      2.77 o 
   1   5   8        3.29        1.77      0.83 o 
   2   5   8        0.47        0.11      1.15 o 
   3   5   8        1.39        4.19      1.57 o 
 -10   6   8        0.13       -0.72      1.38 o 
  -9   6   8        0.11        1.07      1.33 o 
  -8   6   8        3.71        0.72      1.38 o 
  -7   6   8       33.88       37.91      4.85 o 
  -6   6   8        7.20        7.17      1.60 o 
  -5   6   8      164.19      147.49      9.29 o 
  -4   6   8      181.30      179.18      6.20 o 
  -3   6   8       19.87       20.27      2.26 o 
  -2   6   8        1.73        1.76      0.98 o 
  -1   6   8       50.16       48.82      2.43 o 
   0   6   8       28.80       25.71      2.18 o 
   1   6   8        0.45        1.04      1.15 o 
   2   6   8       14.72       14.28      1.97 o 
  -9   7   8       13.87       19.75      2.44 o 
  -8   7   8        6.19        3.78      1.64 o 
  -7   7   8        0.16        0.86      1.44 o 
  -6   7   8       25.81       20.09      2.24 o 
  -5   7   8        8.08        6.12      1.58 o 
  -4   7   8      131.33      138.31      5.21 o 
  -3   7   8        0.54        0.17      1.80 o 
  -2   7   8       34.40       31.44      4.44 o 
   0   7   8       82.47       94.99      4.90 o 
   1   7   8        5.22        3.33      1.57 o 
  -8   8   8        7.05        6.10      3.88 o 
  -7   8   8        6.87        5.86      2.03 o 
  -6   8   8       15.11       10.41      2.91 o 
  -5   8   8        0.03        1.18      1.50 o 
  -4   8   8        0.07        1.66      1.37 o 
  -3   8   8       38.25       40.73      2.61 o 
  -2   8   8        3.78        5.91      2.22 o 
  -1   8   8        3.87        3.23      1.57 o 
  -5   9   8        0.52        1.33      1.59 o 
  -4   9   8        0.02       -0.65      1.94 o 
  -2 -11   9        3.12        1.94      3.97 o 
  -1 -11   9       26.47       32.34      6.28 o 
   0 -11   9       31.93       34.21      3.40 o 
   1 -11   9       20.31       13.61      3.33 o 
   2 -11   9        0.27        1.25      2.17 o 
  -5 -10   9       35.97       36.04      5.82 o 
  -4 -10   9        1.27       -2.77      2.77 o 
  -3 -10   9        3.81        2.13      2.96 o 
  -2 -10   9        9.16       12.01      4.34 o 
  -1 -10   9        3.60        1.34      1.73 o 
   0 -10   9        1.00        0.36      1.66 o 
   1 -10   9        9.73        8.25      2.07 o 
   2 -10   9        4.40        1.89      2.01 o 
   3 -10   9       13.04        8.51      2.52 o 
  -6  -9   9        0.41        2.03      3.70 o 
  -5  -9   9        8.98       10.35      3.70 o 
  -4  -9   9        0.46        1.94      2.86 o 
  -3  -9   9        6.36        5.64      1.41 o 
  -2  -9   9       10.57       10.50      1.77 o 
  -1  -9   9      107.94      103.34      7.02 o 
   0  -9   9       87.67       82.17      4.46 o 
   1  -9   9       29.42       22.79      2.54 o 
   2  -9   9       55.50       51.73      3.65 o 
   3  -9   9        9.11        9.67      2.39 o 
   4  -9   9        0.21       -0.35      2.07 o 
  -7  -8   9       18.21       17.41      2.16 o 
  -6  -8   9       40.74       44.36      3.42 o 
  -5  -8   9       26.76       24.17      2.00 o 
  -4  -8   9       71.49       71.56      3.84 o 
  -3  -8   9      183.45      183.01      6.61 o 
  -2  -8   9       19.63       17.97      2.22 o 
  -1  -8   9        1.16        1.48      2.73 o 
   0  -8   9      123.81      115.42      5.16 o 
   1  -8   9       58.26       51.86      3.46 o 
   2  -8   9       44.76       39.67      3.27 o 
   3  -8   9        0.42        0.44      1.72 o 
   4  -8   9       14.94       14.38      3.37 o 
   5  -8   9        3.16        5.31      3.51 o 
  -8  -7   9        0.02        0.74      2.77 o 
  -7  -7   9       27.66       25.93      2.36 o 
  -6  -7   9       32.62       36.74      4.11 o 
  -5  -7   9      121.75      132.22      3.83 o 
  -4  -7   9      174.08      170.61      4.53 o 
  -3  -7   9       65.73       67.02      2.20 o 
  -2  -7   9      134.27      137.69      3.77 o 
  -1  -7   9       24.71       27.39      2.23 o 
   0  -7   9       26.71       23.30      2.20 o 
   1  -7   9        9.00       10.37      1.83 o 
   2  -7   9        1.25        0.57      2.08 o 
   3  -7   9       17.20       15.17      2.35 o 
   4  -7   9      119.86      120.33      8.09 o 
   5  -7   9       11.75        9.48      2.67 o 
  -9  -6   9        2.16        4.34      1.76 o 
  -8  -6   9        0.99        1.14      1.35 o 
  -7  -6   9       43.16       42.55      2.05 o 
  -6  -6   9       10.51       11.54      1.16 o 
  -5  -6   9       93.11       88.21      2.84 o 
  -4  -6   9      272.75      279.71      8.95 o 
  -3  -6   9      126.73      116.08      4.90 o 
  -2  -6   9       90.26      101.12      2.95 o 
  -1  -6   9      139.32      127.98      3.58 o 
   0  -6   9       46.65       47.22      3.56 o 
   1  -6   9        0.04        1.33      1.11 o 
   2  -6   9      197.85      201.95      7.80 o 
   3  -6   9       17.22       14.51      2.27 o 
   4  -6   9       40.83       40.70     10.03 o 
   5  -6   9        0.58        0.52      1.83 o 
  -9  -5   9        5.46        8.52      1.84 o 
  -8  -5   9       94.98      104.89      3.61 o 
  -7  -5   9        0.02       -0.48      0.83 o 
  -6  -5   9       17.05       14.97      1.25 o 
  -5  -5   9      125.25      123.43      3.54 o 
  -4  -5   9      330.77      338.51      8.09 o 
  -3  -5   9       73.50       75.69      2.50 o 
  -2  -5   9       81.61       80.43      2.51 o 
  -1  -5   9        6.88       11.97      0.78 o 
   0  -5   9       16.69       20.04      2.40 o 
   1  -5   9        8.52        9.59      1.39 o 
   2  -5   9       42.91       43.59      1.79 o 
   3  -5   9      126.07      131.34      7.12 o 
   4  -5   9      119.95      116.82      5.66 o 
   5  -5   9       60.64       54.30      5.68 o 
   6  -5   9        3.40        3.23      2.40 o 
 -10  -4   9       27.05       27.11      6.88 o 
  -9  -4   9        9.66       12.09      1.57 o 
  -8  -4   9      314.54      304.31     10.22 o 
  -7  -4   9        1.33        1.80      0.97 o 
  -6  -4   9        6.74        6.95      0.99 o 
  -5  -4   9      124.85      128.06      3.66 o 
  -4  -4   9      208.86      203.56      5.73 o 
  -3  -4   9       21.40       20.03      1.15 o 
  -2  -4   9      160.12      166.08      5.76 o 
  -1  -4   9        6.65        6.28      1.41 o 
   0  -4   9       31.69       30.84      2.75 o 
   1  -4   9       45.32       40.40      1.64 o 
   2  -4   9       77.43       74.39      2.50 o 
   3  -4   9      310.88      328.61      8.29 o 
   4  -4   9       41.07       40.92      3.75 o 
   5  -4   9       41.35       36.93      4.71 o 
   6  -4   9        3.57        6.01      2.26 o 
 -10  -3   9        6.96        3.70      1.96 o 
  -9  -3   9       80.11       84.28      3.32 o 
  -8  -3   9       10.72        9.12      1.30 o 
  -7  -3   9       15.84       16.80      1.43 o 
  -6  -3   9       42.73       38.25      2.61 o 
  -5  -3   9       18.62       15.32      1.80 o 
  -4  -3   9      222.83      228.81      5.76 o 
  -3  -3   9       23.64       20.72      1.16 o 
  -2  -3   9        3.25        0.83      0.63 o 
  -1  -3   9      242.20      269.11      6.74 o 
   0  -3   9       76.59       68.81      2.40 o 
   1  -3   9       90.67      106.55      4.63 o 
   2  -3   9       27.68       28.12      1.47 o 
   3  -3   9        1.21        1.50      0.75 o 
   4  -3   9        0.40        1.61      0.84 o 
   5  -3   9        1.73        0.58      0.99 o 
   6  -3   9        0.42        3.15      2.22 o 
 -10  -2   9        0.00        1.12      1.09 o 
  -9  -2   9       23.42       24.02      1.89 o 
  -8  -2   9      180.28      168.27      5.01 o 
  -7  -2   9        8.99        7.67      1.10 o 
  -6  -2   9        6.35        5.33      0.93 o 
  -5  -2   9      186.97      183.76      6.09 o 
  -4  -2   9      238.28      253.68      7.96 o 
  -3  -2   9       50.87       50.05      1.97 o 
  -2  -2   9      128.36      142.00      5.50 o 
  -1  -2   9       35.09       31.05      1.53 o 
   0  -2   9        0.18       -0.77      0.77 o 
   1  -2   9       31.23       30.00      2.26 o 
   2  -2   9        6.38        5.42      1.45 o 
   3  -2   9       33.47       34.10      1.79 o 
   4  -2   9       21.14       21.92      1.61 o 
   5  -2   9       83.87       91.18      3.49 o 
 -11  -1   9       20.61       15.75      2.91 o 
 -10  -1   9       48.38       48.35      3.30 o 
  -9  -1   9        0.00        1.54      1.06 o 
  -8  -1   9       30.18       25.38      3.14 o 
  -7  -1   9        7.64        5.35      1.01 o 
  -6  -1   9       38.11       32.61      1.93 o 
  -5  -1   9      122.45      120.69      3.54 o 
  -4  -1   9       58.50       63.54      2.31 o 
  -3  -1   9       16.45       16.79      2.50 o 
  -2  -1   9      123.46      112.16      3.43 o 
  -1  -1   9        1.48        1.08      0.75 o 
   0  -1   9      122.84      118.37      3.56 o 
   1  -1   9        9.75        6.95      1.36 o 
   2  -1   9        6.66        6.58      0.90 o 
   3  -1   9       46.40       46.91      4.18 o 
   4  -1   9        4.28        2.32      1.74 o 
   5  -1   9       11.71       11.48      2.18 o 
 -11   0   9        0.14        0.34      1.18 o 
 -10   0   9       12.32       13.30      1.69 o 
  -9   0   9       54.79       47.95      2.50 o 
  -8   0   9       97.50       73.76      2.86 o 
  -7   0   9        1.91        2.97      1.13 o 
  -6   0   9        0.32       -0.51      0.72 o 
  -5   0   9      199.04      205.08      5.45 o 
  -4   0   9     1031.32     1042.23     23.33 o 
  -3   0   9      186.01      185.81      5.70 o 
  -2   0   9       53.18       44.71      2.35 o 
  -1   0   9        0.10       -0.38      0.68 o 
   0   0   9        6.03        3.74      1.30 o 
   1   0   9       39.63       36.81      2.54 o 
   2   0   9       95.44       99.17      4.10 o 
   3   0   9       25.94       28.27      1.79 o 
   4   0   9       13.39       10.12      1.54 o 
   5   0   9       45.72       47.08      6.20 o 
 -11   1   9       48.31       47.38      3.25 o 
 -10   1   9       20.10       18.61      1.80 o 
  -9   1   9      132.41      134.25      4.36 o 
  -8   1   9      718.38      710.02     16.52 o 
  -7   1   9        7.49        4.12      1.07 o 
  -6   1   9       33.26       30.49      1.75 o 
  -5   1   9      168.19      174.42      4.88 o 
  -4   1   9      971.48      985.35     22.29 o 
  -3   1   9       72.96       77.11      4.19 o 
  -2   1   9        1.98        0.84      0.76 o 
  -1   1   9        0.11        2.27      0.78 o 
   0   1   9        2.47        0.18      0.85 o 
   1   1   9       46.99       48.67      2.03 o 
   2   1   9       33.79       29.03      2.22 o 
   3   1   9      122.23      124.66      4.86 o 
   4   1   9       26.67       29.87      2.00 o 
 -11   2   9        4.14        6.04      1.65 o 
 -10   2   9       16.38       19.58      2.14 o 
  -9   2   9        2.43        4.81      1.40 o 
  -8   2   9      348.21      324.35      9.83 o 
  -7   2   9       51.95       43.31      2.10 o 
  -6   2   9      173.08      167.35      4.84 o 
  -5   2   9        0.03       -0.80      0.80 o 
  -4   2   9      901.05      959.49     21.73 o 
  -3   2   9      110.87      100.88      3.33 o 
  -2   2   9       43.18       46.75      2.12 o 
  -1   2   9      512.88      509.75     12.89 o 
   0   2   9       26.49       21.46      1.98 o 
   1   2   9       20.34       20.93      1.44 o 
   2   2   9      107.20      111.39      3.60 o 
   3   2   9      207.94      221.01      6.21 o 
   4   2   9        2.40        1.96      1.18 o 
 -10   3   9       13.85       13.02      3.37 o 
  -9   3   9        7.52        9.94      1.59 o 
  -8   3   9      147.22      129.80      4.92 o 
  -7   3   9       26.86       30.65      3.91 o 
  -6   3   9       36.24       38.75      2.06 o 
  -5   3   9      439.56      421.69     12.62 o 
  -4   3   9        5.60        6.79      1.15 o 
  -3   3   9       10.95       12.41      2.22 o 
  -2   3   9      214.36      213.99      5.83 o 
  -1   3   9      376.36      364.75     10.08 o 
   0   3   9       62.78       59.63      5.41 o 
   1   3   9       86.46       90.30      3.08 o 
   2   3   9       22.99       20.66      2.32 o 
   3   3   9       10.13       10.63      1.55 o 
 -10   4   9      100.07      122.80      5.06 o 
  -9   4   9       30.76       26.99      3.47 o 
  -8   4   9        9.67        6.27      1.41 o 
  -7   4   9       14.33       10.11      1.52 o 
  -6   4   9       49.33       42.60      2.70 o 
  -5   4   9        7.47        4.16      1.35 o 
  -4   4   9      141.34      140.31      4.33 o 
  -3   4   9       67.09       62.54      2.98 o 
  -2   4   9       21.30       20.55      2.34 o 
  -1   4   9        0.03        2.43      0.94 o 
   0   4   9       12.24       11.12      1.31 o 
   1   4   9       26.00       28.13      2.38 o 
   2   4   9        6.72        6.07      1.12 o 
   3   4   9       12.48       13.05      1.97 o 
 -10   5   9        0.51        3.63      1.62 o 
  -9   5   9        0.13       -1.15      1.15 o 
  -8   5   9       43.48       41.97      4.39 o 
  -7   5   9      100.22      114.91      8.69 o 
  -6   5   9        8.51       12.45      1.77 o 
  -5   5   9       59.19       58.97      3.19 o 
  -4   5   9        3.25        3.58      1.27 o 
  -3   5   9       38.49       40.44      2.50 o 
  -2   5   9       15.28       17.11      1.54 o 
  -1   5   9        0.01        0.82      1.74 o 
   0   5   9       66.78       68.78      2.64 o 
   1   5   9       74.71       80.45      3.93 o 
   2   5   9        5.70        6.20      1.66 o 
  -9   6   9       99.57      108.19     12.52 o 
  -8   6   9        0.97        2.32      1.59 o 
  -7   6   9        4.61        3.21      1.62 o 
  -6   6   9        0.58        1.92      1.42 o 
  -5   6   9       97.72      111.49      7.58 o 
  -4   6   9        3.07        3.71      1.40 o 
  -3   6   9       29.87       31.22      2.35 o 
  -2   6   9        4.68        6.26      1.30 o 
  -1   6   9       66.27       64.59      4.07 o 
   0   6   9        2.63        3.33      1.39 o 
   1   6   9        0.66        2.59      1.48 o 
  -8   7   9       29.47       34.73      8.55 o 
  -7   7   9       31.29       20.73      2.53 o 
  -6   7   9        9.60       10.63      2.02 o 
  -5   7   9       57.96       47.71      3.83 o 
  -4   7   9        4.07        4.37      1.47 o 
  -3   7   9       33.89       38.32      2.58 o 
  -2   7   9       22.44       28.04      2.17 o 
  -6   8   9        0.03       -0.50      1.68 o 
  -5   8   9        0.06       -0.42      1.53 o 
  -4   8   9        5.51        7.89      1.76 o 
  -3   8   9       22.65       18.85      3.05 o 
  -1 -11  10       24.59       22.45      5.91 o 
   0 -11  10        2.13        0.92      2.13 o 
  -4 -10  10        0.49       -1.57      2.96 o 
  -3 -10  10        0.08       -1.11      3.42 o 
  -2 -10  10        1.40        2.07      4.07 o 
  -1 -10  10       10.25       12.29      2.21 o 
   0 -10  10        0.18        0.31      1.74 o 
   1 -10  10       49.11       47.59      4.62 o 
   2 -10  10        0.47        2.14      2.14 o 
  -6  -9  10       34.43       31.42      5.91 o 
  -5  -9  10       12.30        7.85      3.23 o 
  -4  -9  10       17.74       15.15      3.88 o 
  -3  -9  10      176.92      181.64      6.99 o 
  -2  -9  10       44.58       43.46      3.03 o 
  -1  -9  10      101.73      105.17      5.07 o 
   0  -9  10        0.49       -0.07      1.52 o 
   1  -9  10        0.29        0.77      1.73 o 
   2  -9  10        6.70        8.06      2.40 o 
   3  -9  10       10.36       12.31      3.56 o 
  -7  -8  10        1.12        3.00      3.83 o 
  -6  -8  10      122.67      125.79      4.97 o 
  -5  -8  10      101.87      101.03      4.07 o 
  -4  -8  10        3.36        1.81      1.31 o 
  -3  -8  10       11.09        9.50      1.63 o 
  -2  -8  10       89.86       85.60      4.62 o 
  -1  -8  10        1.21        2.40      2.82 o 
   0  -8  10       27.83       21.84      2.45 o 
   1  -8  10       62.19       62.52      3.83 o 
   2  -8  10       78.06       64.70      4.14 o 
   3  -8  10       55.68       52.57      3.91 o 
   4  -8  10        3.70        1.21      2.03 o 
  -8  -7  10       14.20       12.44      1.98 o 
  -7  -7  10       17.62       16.92      2.26 o 
  -6  -7  10      368.75      377.14      9.24 o 
  -5  -7  10       21.97       20.88      1.65 o 
  -4  -7  10      280.95      278.13      6.92 o 
  -3  -7  10       73.82       77.99      4.84 o 
  -2  -7  10       14.81       11.57      1.76 o 
  -1  -7  10      173.93      178.18      6.92 o 
   0  -7  10       60.56       60.85      3.60 o 
   1  -7  10       59.35       56.65      3.57 o 
   2  -7  10        1.05        0.40      1.66 o 
   3  -7  10        8.43        7.47      2.54 o 
   4  -7  10        0.01       -0.42      2.03 o 
  -8  -6  10        0.56        0.93      1.57 o 
  -7  -6  10        2.26        1.53      0.92 o 
  -6  -6  10        3.57        1.54      0.90 o 
  -5  -6  10        2.41        1.57      1.50 o 
  -4  -6  10        0.69        0.13      0.66 o 
  -3  -6  10      163.17      168.16      5.46 o 
  -2  -6  10       19.98       23.11      2.22 o 
  -1  -6  10       65.78       69.63      2.42 o 
   0  -6  10      175.33      175.74      6.84 o 
   1  -6  10      119.51      124.96      5.50 o 
   2  -6  10        0.00       -1.26      1.26 o 
   3  -6  10      334.94      358.35     12.74 o 
   4  -6  10        0.47       -0.14      1.72 o 
   5  -6  10        9.46       13.99      2.77 o 
  -9  -5  10        0.11       -0.75      1.57 o 
  -8  -5  10       77.37       78.99      3.04 o 
  -7  -5  10       39.83       38.20      2.02 o 
  -6  -5  10       21.45       16.86      1.32 o 
  -5  -5  10        8.41       10.31      1.06 o 
  -4  -5  10       34.41       31.44      2.17 o 
  -3  -5  10       69.28       62.03      2.29 o 
  -2  -5  10       44.47       41.71      1.81 o 
  -1  -5  10        6.21        5.23      0.97 o 
   0  -5  10        3.18        3.03      0.76 o 
   1  -5  10       92.68       97.37      2.98 o 
   2  -5  10        1.30        1.69      1.46 o 
   3  -5  10        0.12        0.54      1.36 o 
   4  -5  10        4.74        3.27      1.84 o 
   5  -5  10        0.35       -0.71      1.86 o 
  -9  -4  10       18.49       18.41      1.73 o 
  -8  -4  10        2.11        3.17      1.08 o 
  -7  -4  10      398.86      413.18     10.11 o 
  -6  -4  10      114.25      113.02      5.23 o 
  -5  -4  10      283.70      272.00      6.79 o 
  -4  -4  10      140.83      146.95      4.11 o 
  -3  -4  10       26.90       30.43      1.95 o 
  -2  -4  10        6.04        4.95      0.89 o 
  -1  -4  10       78.50       78.73      2.69 o 
   0  -4  10       28.85       31.96      2.44 o 
   1  -4  10        1.14        1.30      0.63 o 
   2  -4  10       28.19       27.01      1.52 o 
   3  -4  10        5.10        4.06      0.93 o 
   4  -4  10       31.75       35.23      3.38 o 
   5  -4  10        0.48       -1.12      1.76 o 
 -10  -3  10       61.28       58.72      4.82 o 
  -9  -3  10       77.01       83.45      3.30 o 
  -8  -3  10       60.46       53.26      3.43 o 
  -7  -3  10      110.40      103.26      5.04 o 
  -6  -3  10       95.07       89.71      7.90 o 
  -5  -3  10       34.28       31.26      1.62 o 
  -4  -3  10      225.79      224.89      5.82 o 
  -3  -3  10      123.80      118.08      5.27 o 
  -2  -3  10       35.57       35.69      1.76 o 
  -1  -3  10        7.22        5.43      1.09 o 
   0  -3  10       12.84       11.60      1.21 o 
   1  -3  10      154.72      162.54      4.52 o 
   2  -3  10       48.44       49.68      2.09 o 
   3  -3  10        8.90        7.03      1.08 o 
   4  -3  10        1.60        2.41      1.30 o 
   5  -3  10        0.23       -1.85      1.85 o 
 -10  -2  10      115.84      113.91      6.14 o 
  -9  -2  10      157.60      160.10      5.00 o 
  -8  -2  10       38.13       36.14      2.18 o 
  -7  -2  10      285.59      266.86      6.96 o 
  -6  -2  10      209.60      219.77      5.81 o 
  -5  -2  10        1.18        0.94      0.73 o 
  -4  -2  10      246.32      242.72      6.26 o 
  -3  -2  10      140.96      158.48      4.49 o 
  -2  -2  10      119.68      118.28      3.64 o 
  -1  -2  10       62.63       62.21      4.94 o 
   0  -2  10       32.03       26.86      1.63 o 
   1  -2  10       46.22       45.71      1.88 o 
   2  -2  10       33.70       30.82      2.82 o 
   3  -2  10       12.05        9.40      1.47 o 
   4  -2  10        0.10       -0.68      1.51 o 
   5  -2  10        0.36        0.65      1.09 o 
 -10  -1  10       32.34       30.56      3.47 o 
  -9  -1  10       41.39       35.03      2.24 o 
  -8  -1  10      304.98      305.74      7.94 o 
  -7  -1  10       21.61       18.24      1.66 o 
  -6  -1  10        0.77        0.43      0.80 o 
  -5  -1  10        1.18        1.50      0.80 o 
  -4  -1  10       20.65       23.05      1.88 o 
  -3  -1  10      959.20      973.83     22.06 o 
  -2  -1  10      198.29      207.95      5.65 o 
  -1  -1  10        4.00        2.64      0.84 o 
   0  -1  10        0.49        0.83      0.79 o 
   1  -1  10        7.80        7.08      1.61 o 
   2  -1  10       25.64       23.67      1.60 o 
   3  -1  10        2.22        1.77      0.99 o 
   4  -1  10        5.23        5.41      1.56 o 
 -10   0  10      132.79      131.41      4.50 o 
  -9   0  10        9.64        7.08      1.32 o 
  -8   0  10       60.69       60.10      3.08 o 
  -7   0  10      243.51      243.38      6.45 o 
  -6   0  10       13.86       10.46      1.21 o 
  -5   0  10      941.30      946.57     21.55 o 
  -4   0  10      242.87      246.39      6.55 o 
  -3   0  10        5.53        5.74      1.31 o 
  -2   0  10      126.27      118.82      3.74 o 
  -1   0  10       12.13       13.84      1.32 o 
   0   0  10       31.34       25.40      1.71 o 
   1   0  10      113.69       97.03      3.18 o 
   2   0  10        6.31        6.75      1.03 o 
   3   0  10      205.69      216.02      6.13 o 
   4   0  10        0.00       -0.45      1.04 o 
 -10   1  10       38.13       35.30      2.36 o 
  -9   1  10      277.38      277.89      7.48 o 
  -8   1  10       34.55       26.99      1.83 o 
  -7   1  10       85.62       92.29      3.26 o 
  -6   1  10        0.05        1.31      0.91 o 
  -5   1  10        1.19        1.76      1.11 o 
  -4   1  10      203.88      208.56      5.76 o 
  -3   1  10      636.90      655.86     15.35 o 
  -2   1  10        2.25        1.73      0.88 o 
  -1   1  10       10.91       16.86      1.44 o 
   0   1  10       71.86       65.96      7.44 o 
   1   1  10       71.08       70.68      2.65 o 
   2   1  10      130.91      135.75      4.27 o 
   3   1  10       46.82       46.45      2.37 o 
   4   1  10       21.52       23.25      2.06 o 
 -10   2  10       23.42       24.58      2.29 o 
  -9   2  10       32.20       36.87      5.78 o 
  -8   2  10        1.66       -0.28      1.03 o 
  -7   2  10        1.47       -0.10      1.24 o 
  -6   2  10        0.51       -0.26      0.84 o 
  -5   2  10      379.62      394.42     14.33 o 
  -4   2  10      141.43      151.43      5.23 o 
  -3   2  10        0.34        2.06      0.97 o 
  -2   2  10      171.29      163.58      7.50 o 
  -1   2  10      135.49      139.13      4.31 o 
   0   2  10       92.06       70.00      7.57 o 
   1   2  10       16.66       19.22      2.00 o 
   2   2  10       19.14       15.64      1.67 o 
   3   2  10       89.47      107.16      3.83 o 
 -10   3  10       73.69       85.39      4.17 o 
  -9   3  10        6.51        2.51      1.41 o 
  -8   3  10       19.47       23.34      3.42 o 
  -7   3  10       98.86      100.34      4.19 o 
  -6   3  10        7.53        2.49      1.14 o 
  -5   3  10       47.68       49.27      3.46 o 
  -4   3  10       18.64       16.71      1.64 o 
  -3   3  10      131.25      134.70      5.22 o 
  -2   3  10      166.44      165.44      4.91 o 
  -1   3  10       72.83       76.15      4.62 o 
   0   3  10       30.13       31.15      1.94 o 
   1   3  10        3.17        3.89      1.02 o 
   2   3  10        3.27        2.76      1.16 o 
 -10   4  10        0.03        1.51      1.54 o 
  -9   4  10        1.85       -0.34      1.23 o 
  -8   4  10        0.21       -1.03      1.20 o 
  -7   4  10       44.67       47.24      2.94 o 
  -6   4  10       12.61       12.35      1.82 o 
  -5   4  10       82.62       95.58      4.14 o 
  -4   4  10        5.52        2.75      1.24 o 
  -3   4  10      132.96      135.62      7.28 o 
  -2   4  10       90.33       83.68      4.17 o 
  -1   4  10       43.70       46.75      4.44 o 
   0   4  10        3.57        3.74      1.40 o 
   1   4  10        1.59       -0.30      0.91 o 
   2   4  10        3.02        3.23      1.66 o 
  -9   5  10       21.59       14.67      2.45 o 
  -8   5  10        0.00       -0.79      1.50 o 
  -7   5  10       54.12       55.26      3.48 o 
  -6   5  10       41.89       37.30      2.86 o 
  -5   5  10        8.12        6.47      1.89 o 
  -4   5  10        0.06       -1.07      1.09 o 
  -3   5  10       66.63       75.63      3.70 o 
  -2   5  10       35.49       35.99      3.70 o 
  -1   5  10        0.19        0.81      1.08 o 
   0   5  10        2.17        3.17      1.02 o 
   1   5  10        8.01        7.67      1.76 o 
  -8   6  10       54.92       63.42      3.86 o 
  -7   6  10       24.30       28.43      3.56 o 
  -6   6  10       22.37       20.66      2.41 o 
  -5   6  10        4.29        5.92      1.53 o 
  -4   6  10        0.04        0.94      1.37 o 
  -3   6  10       35.82       36.62      3.05 o 
  -2   6  10       35.69       32.53      3.14 o 
  -1   6  10        0.32        0.43      1.15 o 
  -7   7  10        0.00       -0.50      1.80 o 
  -6   7  10       41.10       36.08      2.99 o 
  -5   7  10       17.62       16.54      2.25 o 
  -4   7  10        1.07       -0.37      1.39 o 
  -3   7  10        9.28       14.09      1.84 o 
  -3 -10  11        5.89        7.12      4.90 o 
  -2 -10  11       29.05       19.67      2.65 o 
  -1 -10  11       54.04       49.94      4.62 o 
   0 -10  11        5.93        2.90      2.06 o 
   1 -10  11      131.73      132.07      6.42 o 
  -5  -9  11       29.67       20.33      4.71 o 
  -4  -9  11       15.75        8.13      4.07 o 
  -3  -9  11       37.64       44.03      4.25 o 
  -2  -9  11        2.23        4.06      1.69 o 
  -1  -9  11        1.97        5.63      1.88 o 
   0  -9  11        0.15       -0.31      1.64 o 
   1  -9  11       16.93       13.10      2.46 o 
   2  -9  11        7.79        5.64      2.27 o 
  -6  -8  11        7.47       -2.68      2.68 o 
  -5  -8  11       45.94       48.51      3.04 o 
  -4  -8  11        5.50        4.43      1.45 o 
  -3  -8  11        3.62        3.03      1.45 o 
  -2  -8  11       59.97       52.13      4.94 o 
  -1  -8  11      239.20      253.32     14.23 o 
   0  -8  11       14.51       15.50      2.38 o 
   1  -8  11        5.04        4.18      1.83 o 
   2  -8  11        0.01        2.31      1.86 o 
   3  -8  11        4.20        0.27      1.96 o 
  -7  -7  11        1.10        3.88      1.37 o 
  -6  -7  11       46.30       42.38      2.03 o 
  -5  -7  11       46.10       49.47      2.15 o 
  -4  -7  11       23.14       26.32      1.53 o 
  -3  -7  11        0.52        0.16      1.28 o 
  -2  -7  11       16.85       12.48      1.84 o 
  -1  -7  11       22.80       12.81      4.62 o 
   0  -7  11       10.82       16.42      2.22 o 
   1  -7  11        0.90        0.48      1.80 o 
   2  -7  11       27.24       29.64      3.05 o 
   3  -7  11       18.62       19.26      2.92 o 
  -8  -6  11       90.91       93.13      4.31 o 
  -7  -6  11       28.31       30.17      2.06 o 
  -6  -6  11       19.22       17.55      1.64 o 
  -5  -6  11       20.91       17.68      1.35 o 
  -4  -6  11        0.28       -0.59      0.72 o 
  -3  -6  11       64.49       79.18      5.88 o 
  -2  -6  11      133.34      153.86      4.92 o 
  -1  -6  11       17.30       14.16      2.59 o 
   0  -6  11       25.39       21.58      2.37 o 
   1  -6  11       48.61       49.36      5.08 o 
   2  -6  11       31.59       36.54      3.23 o 
   3  -6  11       47.23       50.22      6.15 o 
   4  -6  11        9.24        4.22      2.77 o 
  -9  -5  11        1.16        1.67      1.19 o 
  -8  -5  11        0.03        1.73      1.12 o 
  -7  -5  11       64.82       68.11      2.68 o 
  -6  -5  11      279.98      287.53      7.31 o 
  -5  -5  11       19.93       18.47      1.72 o 
  -4  -5  11      456.59      492.95     11.73 o 
  -3  -5  11       52.56       53.13      4.27 o 
  -2  -5  11        3.02        2.63      1.78 o 
  -1  -5  11       52.28       54.51      2.40 o 
   0  -5  11      249.91      273.10      9.81 o 
   1  -5  11        0.30       -0.88      1.37 o 
   2  -5  11       93.09       86.41      5.91 o 
   3  -5  11        2.10        3.34      2.26 o 
   4  -5  11        2.64        1.96      2.04 o 
  -9  -4  11        1.39        0.62      1.14 o 
  -8  -4  11      279.16      276.29      7.37 o 
  -7  -4  11        7.49        8.08      1.28 o 
  -6  -4  11       54.34       59.38      2.50 o 
  -5  -4  11       15.75       17.30      1.33 o 
  -4  -4  11      309.12      300.43      8.28 o 
  -3  -4  11      190.62      191.13      5.27 o 
  -2  -4  11       49.15       57.44      2.38 o 
  -1  -4  11        3.56        4.74      0.97 o 
   0  -4  11       66.63       67.07      3.72 o 
   1  -4  11       46.09       43.20      1.90 o 
   2  -4  11        8.61        6.42      2.04 o 
   3  -4  11        1.78        0.89      1.65 o 
   4  -4  11       16.70       19.02      3.70 o 
 -10  -3  11        0.57        2.59      2.68 o 
  -9  -3  11       28.38       25.94      2.11 o 
  -8  -3  11        0.77        1.02      1.59 o 
  -7  -3  11       19.43       14.77      1.40 o 
  -6  -3  11       87.25       86.04      2.97 o 
  -5  -3  11       66.22       61.07      4.42 o 
  -4  -3  11      564.33      569.91     13.49 o 
  -3  -3  11        1.50        2.52      0.93 o 
  -2  -3  11        3.24        2.24      0.89 o 
  -1  -3  11        6.54        2.84      1.52 o 
   0  -3  11      159.37      158.16      8.69 o 
   1  -3  11       39.01       49.59      2.10 o 
   2  -3  11        1.17        1.41      0.85 o 
   3  -3  11       10.19        7.29      1.63 o 
   4  -3  11       11.71       14.67      3.10 o 
 -10  -2  11       42.20       46.68      3.75 o 
  -9  -2  11       41.64       42.99      5.36 o 
  -8  -2  11       72.37       71.93      2.91 o 
  -7  -2  11        0.31        0.31      0.93 o 
  -6  -2  11       81.31       84.67      5.27 o 
  -5  -2  11      149.64      149.46      4.85 o 
  -4  -2  11      505.24      525.09     14.34 o 
  -3  -2  11       42.14       36.08      1.95 o 
  -2  -2  11        4.24        4.60      0.97 o 
  -1  -2  11        9.91        3.85      0.97 o 
   0  -2  11       62.23       74.09      4.67 o 
   1  -2  11       62.26       64.01      2.80 o 
   2  -2  11      144.41      149.43      4.52 o 
   3  -2  11        2.95        3.69      1.41 o 
   4  -2  11        0.85        0.50      1.05 o 
 -10  -1  11       39.79       32.78      2.45 o 
  -9  -1  11       31.68       29.97      2.52 o 
  -8  -1  11      140.66      138.11      7.18 o 
  -7  -1  11       33.10       34.17      2.94 o 
  -6  -1  11       99.40       94.22      3.75 o 
  -5  -1  11      114.35      117.21      3.75 o 
  -4  -1  11       67.13       70.31      2.81 o 
  -3  -1  11        0.02        0.29      1.48 o 
  -2  -1  11       12.20       12.93      1.33 o 
  -1  -1  11       59.93       55.14      3.89 o 
   0  -1  11      140.59      137.13      5.86 o 
   1  -1  11       92.71      102.85      3.42 o 
   2  -1  11        0.63        0.07      0.88 o 
   3  -1  11       25.47       34.88      2.67 o 
 -10   0  11        7.37        8.29      1.52 o 
  -9   0  11       11.08       13.75      4.16 o 
  -8   0  11       22.07       22.42      1.83 o 
  -7   0  11        2.20        0.34      1.01 o 
  -6   0  11        0.18        0.09      0.88 o 
  -5   0  11      195.07      203.96      6.97 o 
  -4   0  11     1035.21     1051.57     23.97 o 
  -3   0  11       93.78       87.90      5.10 o 
  -2   0  11       36.41       35.30      2.00 o 
  -1   0  11      104.98       93.55      3.35 o 
   0   0  11        0.02       -0.18      0.86 o 
   1   0  11        7.95        5.73      0.99 o 
   2   0  11        2.65        2.51      1.03 o 
   3   0  11       11.06       11.31      1.42 o 
 -10   1  11      124.54      141.58      5.57 o 
  -9   1  11       19.47       15.39      1.66 o 
  -8   1  11      214.70      212.45      6.06 o 
  -7   1  11        1.88        1.69      1.01 o 
  -6   1  11        1.09        0.64      0.94 o 
  -5   1  11      162.43      172.74      5.87 o 
  -4   1  11        3.56        5.65      1.24 o 
  -3   1  11        2.09        2.14      1.03 o 
  -2   1  11      301.65      306.97     10.37 o 
  -1   1  11       33.87       39.89      2.76 o 
   0   1  11       44.27       32.26      2.70 o 
   1   1  11      189.69      198.49      5.64 o 
   2   1  11       13.60       12.62      1.45 o 
   3   1  11       15.82       12.66      2.68 o 
 -10   2  11       10.71        7.79      1.70 o 
  -9   2  11        0.26        2.71      2.31 o 
  -8   2  11        9.50        6.83      1.43 o 
  -7   2  11       36.58       35.45      2.29 o 
  -6   2  11       23.87       22.51      3.48 o 
  -5   2  11        0.26        0.53      1.09 o 
  -4   2  11      423.60      448.09     11.08 o 
  -3   2  11       27.65       25.76      1.88 o 
  -2   2  11       70.99       67.80      2.84 o 
  -1   2  11      131.03      127.04      5.66 o 
   0   2  11       12.35       13.65      1.85 o 
   1   2  11       30.14       32.22      2.00 o 
   2   2  11       10.93       10.40      1.45 o 
 -10   3  11        0.86        0.03      1.39 o 
  -9   3  11       20.60       19.25      2.20 o 
  -8   3  11       42.75       47.22      2.92 o 
  -7   3  11       42.00       47.66      3.01 o 
  -6   3  11      122.57      132.87      5.14 o 
  -5   3  11        4.05        5.83      1.50 o 
  -4   3  11       10.45        7.67      1.34 o 
  -3   3  11      113.66      110.38      4.37 o 
  -2   3  11       14.61       16.18      1.66 o 
  -1   3  11        1.12        1.86      1.04 o 
   0   3  11        7.62        8.13      1.73 o 
   1   3  11        3.57        2.24      1.09 o 
  -9   4  11        0.75        0.09      1.47 o 
  -8   4  11        0.32        2.94      1.67 o 
  -7   4  11       38.12       41.54      3.04 o 
  -6   4  11        0.31        1.49      2.36 o 
  -5   4  11        5.66        3.15      1.71 o 
  -4   4  11        3.10        2.45      1.27 o 
  -3   4  11       77.02       85.67      3.76 o 
  -2   4  11       47.58       49.95      2.76 o 
  -1   4  11        3.65        4.48      1.25 o 
   0   4  11        0.39        0.52      0.93 o 
  -8   5  11        2.13        1.52      1.66 o 
  -7   5  11       53.38       58.07      5.22 o 
  -6   5  11        5.61        7.49      1.99 o 
  -5   5  11        4.87        3.92      1.60 o 
  -4   5  11        4.28        4.47      1.43 o 
  -3   5  11        2.43        4.74      1.39 o 
  -2   5  11        0.69        0.53      1.15 o 
  -1   5  11        2.01        4.15      1.43 o 
  -7   6  11        0.17        0.29      1.85 o 
  -6   6  11       10.08       15.32      2.24 o 
  -5   6  11        0.91        0.95      1.80 o 
  -4   6  11        2.73        3.71      1.56 o 
  -3   6  11       27.81       28.00      2.38 o 
  -4  -9  12        1.85        0.42      2.08 o 
  -3  -9  12       56.45       52.87      4.02 o 
  -2  -9  12        3.77        3.35      1.79 o 
  -1  -9  12       34.58       34.37      3.22 o 
   0  -9  12        1.18        1.18      2.31 o 
   1  -9  12       23.63       24.03      3.51 o 
  -6  -8  12        4.47        3.42      3.42 o 
  -5  -8  12       62.17       50.35      3.33 o 
  -4  -8  12        0.03        0.93      1.41 o 
  -3  -8  12       12.99       11.89      2.03 o 
  -2  -8  12       34.13       34.85      3.00 o 
  -1  -8  12       75.75       79.49      4.50 o 
   0  -8  12        1.82        2.18      1.76 o 
   1  -8  12        1.93        1.64      1.85 o 
   2  -8  12        3.16        4.81      2.40 o 
  -7  -7  12      159.77      163.66     10.03 o 
  -6  -7  12        4.21        2.25      1.02 o 
  -5  -7  12        0.76        2.19      1.50 o 
  -4  -7  12        9.59        6.22      3.19 o 
  -3  -7  12       21.06       18.31      2.36 o 
  -2  -7  12        0.76        0.44      1.43 o 
  -1  -7  12       33.44       37.52      3.15 o 
   0  -7  12        0.16        1.05      1.62 o 
   1  -7  12       22.70       22.60      2.74 o 
   2  -7  12       95.31       91.42     11.69 o 
  -8  -6  12       60.14       71.20      3.19 o 
  -7  -6  12       11.38       11.19      1.33 o 
  -6  -6  12        0.17       -0.87      0.94 o 
  -5  -6  12       54.49       54.23      2.31 o 
  -4  -6  12       84.10       84.41      6.07 o 
  -3  -6  12        2.30        1.29      1.20 o 
  -2  -6  12       79.52       94.18      8.13 o 
  -1  -6  12        8.16       11.87      1.97 o 
   0  -6  12      141.72      137.48      8.09 o 
   1  -6  12        0.03        1.01      1.62 o 
   2  -6  12        0.80        0.81      1.99 o 
   3  -6  12        5.10        2.13      2.22 o 
  -8  -5  12       56.95       57.99      2.86 o 
  -7  -5  12       43.24       41.61      2.14 o 
  -6  -5  12       13.74       11.23      1.45 o 
  -5  -5  12       28.11       27.99      1.69 o 
  -4  -5  12       21.73       20.10      2.27 o 
  -3  -5  12      208.92      200.02     10.75 o 
  -2  -5  12        1.54        1.03      0.93 o 
  -1  -5  12       29.14       22.86      1.86 o 
   0  -5  12        6.30        9.34      1.86 o 
   1  -5  12        8.22       11.97      2.25 o 
   2  -5  12       32.51       31.82      4.48 o 
   3  -5  12        5.28        3.46      2.08 o 
  -9  -4  12       26.81       28.96      2.34 o 
  -8  -4  12       56.88       61.85      2.98 o 
  -7  -4  12       63.18       66.29      2.74 o 
  -6  -4  12      101.94      102.07      3.50 o 
  -5  -4  12      259.79      248.02      6.56 o 
  -4  -4  12      223.44      229.74      6.25 o 
  -3  -4  12       84.77       90.79      4.30 o 
  -2  -4  12       48.74       48.00      2.24 o 
  -1  -4  12        0.19        0.24      1.47 o 
   0  -4  12        0.32       -0.29      0.86 o 
   1  -4  12       46.25       41.86      1.97 o 
   2  -4  12        6.38        4.99      3.79 o 
   3  -4  12        4.96        7.69      2.28 o 
  -9  -3  12       89.55       89.04      3.46 o 
  -8  -3  12        1.01        0.08      1.00 o 
  -7  -3  12       17.84       18.79      1.57 o 
  -6  -3  12       48.01       44.82      2.19 o 
  -5  -3  12        3.15        3.91      0.99 o 
  -4  -3  12       47.21       45.76      2.23 o 
  -3  -3  12       88.81       82.24      3.09 o 
  -2  -3  12       81.19       88.88      4.87 o 
  -1  -3  12        0.36        0.41      1.38 o 
   0  -3  12       38.30       23.39      3.68 o 
   1  -3  12      110.94      118.58      3.83 o 
   2  -3  12       11.69       14.13      1.41 o 
   3  -3  12       26.56       32.66      3.49 o 
  -9  -2  12        2.57        0.72      1.26 o 
  -8  -2  12        3.57        3.19      1.11 o 
  -7  -2  12       13.80       12.38      1.40 o 
  -6  -2  12       21.34       20.30      1.61 o 
  -5  -2  12       35.98       44.44      5.27 o 
  -4  -2  12      238.25      230.92      6.33 o 
  -3  -2  12       60.46       57.76      2.58 o 
  -2  -2  12        7.15        5.89      1.18 o 
  -1  -2  12        0.58        1.09      1.01 o 
   0  -2  12        0.00        2.93      1.04 o 
   1  -2  12       16.15       13.29      1.31 o 
   2  -2  12       21.93       24.98      2.93 o 
   3  -2  12       76.33       92.85      3.59 o 
 -10  -1  12        2.33        1.85      2.86 o 
  -9  -1  12        2.32        1.27      1.18 o 
  -8  -1  12        6.63        7.16      2.08 o 
  -7  -1  12        0.70        0.40      0.93 o 
  -6  -1  12       13.44       11.42      1.36 o 
  -5  -1  12       17.25       14.37      1.50 o 
  -4  -1  12       41.85       45.08      2.33 o 
  -3  -1  12       24.06       22.36      1.74 o 
  -2  -1  12      190.48      209.66      6.31 o 
  -1  -1  12        0.04       -0.11      0.88 o 
   0  -1  12      103.92       98.75      4.94 o 
   1  -1  12        0.28        0.64      0.84 o 
   2  -1  12        3.59        4.38      1.16 o 
 -10   0  12       11.07       10.09      1.78 o 
  -9   0  12       58.65       59.38      2.88 o 
  -8   0  12       39.71       42.50      3.44 o 
  -7   0  12       82.18       85.74      3.37 o 
  -6   0  12        0.60        1.12      1.10 o 
  -5   0  12        0.21        1.16      1.06 o 
  -4   0  12      214.60      237.59      8.37 o 
  -3   0  12        8.91        6.33      1.24 o 
  -2   0  12       22.03       21.98      1.74 o 
  -1   0  12       12.09       11.31      1.36 o 
   0   0  12        0.01        0.76      0.98 o 
   1   0  12       20.17       20.88      3.81 o 
   2   0  12       30.33       34.87      2.23 o 
  -9   1  12       13.78       17.80      6.33 o 
  -8   1  12       19.42       17.07      1.76 o 
  -7   1  12        3.92        4.89      1.64 o 
  -6   1  12      117.88      117.74      4.70 o 
  -5   1  12       18.71       16.36      1.66 o 
  -4   1  12      108.59      126.35      4.24 o 
  -3   1  12       13.36       18.22      3.07 o 
  -2   1  12       80.52       83.59      3.71 o 
  -1   1  12        1.88        0.39      1.01 o 
   0   1  12        0.61        1.14      1.07 o 
   1   1  12        6.93        9.53      1.25 o 
  -9   2  12       12.21        8.44      1.70 o 
  -8   2  12       53.87       61.31      4.99 o 
  -7   2  12        5.20        3.93      1.42 o 
  -6   2  12       32.86       36.37      2.75 o 
  -5   2  12        1.65        1.34      1.21 o 
  -4   2  12       24.22       26.61      4.12 o 
  -3   2  12        7.84        9.42      1.92 o 
  -2   2  12       81.89       71.51      3.42 o 
  -1   2  12        0.40        1.28      1.07 o 
   0   2  12        4.80        8.58      2.03 o 
   1   2  12        1.10        1.36      1.10 o 
  -9   3  12        0.36        1.16      1.45 o 
  -8   3  12       17.74       18.76      2.24 o 
  -7   3  12        7.49        6.83      2.17 o 
  -6   3  12        0.13        1.51      1.40 o 
  -5   3  12       15.21       13.11      1.83 o 
  -4   3  12        0.19       -1.18      1.18 o 
  -3   3  12        5.88        5.79      1.38 o 
  -2   3  12        4.05        4.50      1.27 o 
  -1   3  12       46.03       49.40      2.69 o 
   0   3  12        1.18        1.60      1.02 o 
  -8   4  12       13.23       19.56      5.13 o 
  -7   4  12       40.59       38.15      3.05 o 
  -6   4  12      103.89      114.67      8.09 o 
  -5   4  12        1.03        4.08      1.47 o 
  -4   4  12        0.08       -1.30      1.30 o 
  -3   4  12        4.27        3.24      3.33 o 
  -2   4  12        1.08        1.49      1.21 o 
  -1   4  12        1.50        1.36      1.29 o 
  -7   5  12       14.50       21.86      2.53 o 
  -6   5  12        3.56        4.56      1.76 o 
  -5   5  12        6.73        5.70      3.28 o 
  -4   5  12        2.11        1.81      1.85 o 
  -3   5  12       12.37       10.58      1.73 o 
  -5  -8  13        4.23        3.14      1.94 o 
  -4  -8  13        2.34        1.32      1.63 o 
  -3  -8  13        0.41       -1.31      1.47 o 
  -2  -8  13       13.90        6.38      2.03 o 
  -1  -8  13      103.51      119.05     10.95 o 
   0  -8  13       41.76       39.58      3.65 o 
  -6  -7  13        0.00        1.96      2.63 o 
  -5  -7  13       10.52       10.28      3.70 o 
  -4  -7  13        9.61        7.13      6.98 o 
  -3  -7  13        1.03        1.11      1.52 o 
  -2  -7  13        7.96        7.85      1.92 o 
  -1  -7  13        0.95        0.89      1.69 o 
   0  -7  13        0.97       -1.15      1.63 o 
   1  -7  13       19.85       21.28      3.42 o 
  -7  -6  13       10.17       11.35      1.48 o 
  -6  -6  13        5.08        7.56      1.25 o 
  -5  -6  13        0.00        0.02      0.88 o 
  -4  -6  13        1.02        1.72      1.85 o 
  -3  -6  13        8.99       10.90      2.01 o 
  -2  -6  13        1.39       -0.35      1.54 o 
  -1  -6  13       19.31       19.67      2.51 o 
   0  -6  13       13.40        8.80      2.14 o 
   1  -6  13        8.55        6.68      2.18 o 
  -8  -5  13       41.74       42.80      2.53 o 
  -7  -5  13        1.64        0.97      1.45 o 
  -6  -5  13      109.57      110.58      3.72 o 
  -5  -5  13        0.63        0.62      1.01 o 
  -4  -5  13       54.35       50.69      2.41 o 
  -3  -5  13        0.02        1.22      1.03 o 
  -2  -5  13        0.13       -0.52      2.31 o 
  -1  -5  13        4.09        4.69      1.64 o 
   0  -5  13        0.02        0.83      1.54 o 
   1  -5  13        0.62       -0.13      1.89 o 
  -8  -4  13        0.63        1.16      1.03 o 
  -7  -4  13       13.02       11.46      1.74 o 
  -6  -4  13        4.35        2.19      1.27 o 
  -5  -4  13       15.91       17.39      1.61 o 
  -4  -4  13       26.12       25.32      3.51 o 
  -3  -4  13       44.59       40.42      2.17 o 
  -2  -4  13        0.59       -0.91      0.91 o 
  -1  -4  13       10.01       16.72      1.59 o 
   0  -4  13        2.13        4.72      1.72 o 
   1  -4  13       12.06        9.83      2.23 o 
   2  -4  13       19.99       18.76      3.14 o 
  -8  -3  13        0.71       -0.07      1.04 o 
  -7  -3  13      127.93      128.75      4.30 o 
  -6  -3  13       11.02        8.38      1.31 o 
  -5  -3  13       13.36       16.45      2.81 o 
  -4  -3  13       89.10       95.51      4.89 o 
  -3  -3  13       40.61       40.60      3.11 o 
  -2  -3  13       11.78       11.33      1.40 o 
  -1  -3  13       33.81       33.67      2.26 o 
   0  -3  13        2.30       -0.39      1.05 o 
   1  -3  13       12.08        8.14      2.35 o 
  -9  -2  13        1.18        1.57      1.13 o 
  -8  -2  13        0.06        1.10      1.17 o 
  -7  -2  13        7.80        7.63      1.35 o 
  -6  -2  13        0.08       -0.67      1.19 o 
  -5  -2  13        1.64        1.67      1.17 o 
  -4  -2  13        0.01        0.13      1.03 o 
  -3  -2  13       13.97       13.48      2.11 o 
  -2  -2  13        1.12        0.74      1.01 o 
  -1  -2  13        6.33       10.30      1.40 o 
   0  -2  13      105.76      121.53      5.75 o 
   1  -2  13        4.58        5.61      1.65 o 
  -9  -1  13        1.20        1.41      1.29 o 
  -8  -1  13        0.02       -1.06      1.06 o 
  -7  -1  13        7.97        7.73      1.38 o 
  -6  -1  13       19.36       20.62      1.82 o 
  -5  -1  13       27.39       26.05      2.03 o 
  -4  -1  13      153.96      162.46      5.07 o 
  -3  -1  13       99.77      102.86      3.80 o 
  -2  -1  13       30.01       31.52      2.13 o 
  -1  -1  13       26.87       24.71      2.23 o 
   0  -1  13       34.32       27.92      4.10 o 
   1  -1  13        0.29        0.79      0.94 o 
  -9   0  13        0.04       -0.74      1.25 o 
  -8   0  13        2.52        1.23      1.22 o 
  -7   0  13        0.84        0.40      1.18 o 
  -6   0  13        0.29        0.87      1.40 o 
  -5   0  13       15.79       17.71      1.80 o 
  -4   0  13       25.45       29.20      2.12 o 
  -3   0  13       12.12       10.45      1.54 o 
  -2   0  13       18.36       18.11      1.79 o 
  -1   0  13        2.54        3.57      2.30 o 
   0   0  13        4.16        2.57      3.97 o 
  -9   1  13        0.18       -1.22      1.22 o 
  -8   1  13        1.22        2.25      1.38 o 
  -7   1  13       10.94       10.84      1.85 o 
  -6   1  13        0.09        0.56      1.32 o 
  -5   1  13        1.14        1.45      1.29 o 
  -4   1  13       48.86       44.78      2.60 o 
  -3   1  13        0.00        0.44      1.12 o 
  -2   1  13       20.17       18.07      2.32 o 
  -1   1  13        4.68        4.83      1.34 o 
   0   1  13        2.91        3.82      1.88 o 
  -8   2  13        2.36        1.24      1.52 o 
  -7   2  13        3.63        5.16      1.66 o 
  -6   2  13        9.53        8.45      2.63 o 
  -5   2  13        7.74        6.72      1.59 o 
  -4   2  13        0.13        1.43      1.16 o 
  -3   2  13       21.24       21.06      3.16 o 
  -2   2  13       16.93       10.34      2.39 o 
  -1   2  13        0.09       -0.96      1.10 o 
  -8   3  13       38.90       42.97      5.27 o 
  -7   3  13       43.05       58.28      3.64 o 
  -6   3  13       22.53       28.35      2.58 o 
  -5   3  13       23.13       25.59      2.45 o 
  -4   3  13        0.07        0.28      1.24 o 
  -3   3  13       39.23       45.04      3.79 o 
  -2   3  13        2.09        3.79      1.43 o 
  -6   4  13       11.61       16.47      3.93 o 
  -5   4  13       13.70       10.15      1.96 o 
  -4   4  13        0.07        0.24      1.39 o 
  -4  -7  14        0.55        1.38      1.82 o 
  -3  -7  14        0.37        0.66      2.45 o 
  -2  -7  14        5.40        4.53      2.07 o 
  -6  -6  14        0.01        0.22      1.64 o 
  -5  -6  14       28.09       28.43      4.39 o 
  -4  -6  14        8.24        6.89      1.87 o 
  -3  -6  14       20.68       16.58      2.40 o 
  -2  -6  14        3.75        2.74      1.87 o 
  -1  -6  14        2.42        6.59      2.77 o 
  -7  -5  14       11.78        7.89      1.49 o 
  -6  -5  14        1.42        1.41      1.11 o 
  -5  -5  14       84.12       95.60      3.57 o 
  -4  -5  14        2.75        4.18      1.20 o 
  -3  -5  14       42.37       46.10      3.37 o 
  -2  -5  14        0.40        1.36      1.76 o 
  -1  -5  14        0.32        0.62      1.64 o 
   0  -5  14       53.50       52.84      5.17 o 
  -7  -4  14        0.58        0.02      1.11 o 
  -6  -4  14       11.12        6.19      2.13 o 
  -5  -4  14        0.03        2.07      1.20 o 
  -4  -4  14        2.07        1.22      1.59 o 
  -3  -4  14        3.40        4.00      1.25 o 
  -2  -4  14        0.05        0.18      1.41 o 
  -1  -4  14        1.92        0.80      1.80 o 
   0  -4  14        3.44        1.58      1.71 o 
  -8  -3  14        0.03       -1.94      2.03 o 
  -7  -3  14       22.18       24.97      3.16 o 
  -6  -3  14        2.65        1.65      1.27 o 
  -5  -3  14       48.37       47.51      3.68 o 
  -4  -3  14        0.09        3.53      1.21 o 
  -3  -3  14       15.33       17.10      1.76 o 
  -2  -3  14       39.11       39.00      3.92 o 
  -1  -3  14        1.45        2.47      1.98 o 
   0  -3  14       43.53       43.78      3.78 o 
  -8  -2  14        0.36        2.02      1.32 o 
  -7  -2  14        1.25       -0.20      1.19 o 
  -6  -2  14       17.57       14.90      2.51 o 
  -5  -2  14       81.50       77.85      5.98 o 
  -4  -2  14        7.18        8.45      1.52 o 
  -3  -2  14        0.94       -0.85      1.15 o 
  -2  -2  14       17.60       17.71      1.78 o 
  -1  -2  14        6.20        5.52      1.38 o 
   0  -2  14       28.54       33.19      3.40 o 
  -8  -1  14        0.50       -0.12      1.25 o 
  -7  -1  14        6.91        5.00      2.65 o 
  -6  -1  14        2.09        0.85      1.68 o 
  -5  -1  14       21.57       24.81      2.47 o 
  -4  -1  14        0.01       -1.07      1.07 o 
  -3  -1  14       50.37       45.20      5.04 o 
  -2  -1  14        2.44        1.70      1.22 o 
  -1  -1  14       19.65       14.32      2.64 o 
  -8   0  14        2.34        5.04      1.69 o 
  -7   0  14       15.40       12.60      1.82 o 
  -6   0  14       10.26       14.28      1.91 o 
  -5   0  14       29.76       29.33      3.00 o 
  -4   0  14        3.79        5.66      1.39 o 
  -3   0  14       14.57       17.13      1.84 o 
  -2   0  14        2.96        3.09      1.28 o 
  -1   0  14        1.87        1.19      1.42 o 
  -7   1  14       11.68       12.77      2.73 o 
  -6   1  14        3.76        4.83      1.53 o 
  -5   1  14       96.89      107.03      5.28 o 
  -4   1  14       67.26       66.85      4.23 o 
  -3   1  14       15.79       18.22      2.25 o 
  -2   1  14        0.67        0.65      1.63 o 
  -6   2  14       18.90       19.18      3.42 o 
  -5   2  14       28.82       31.15      2.68 o 
  -4   2  14        1.63        2.78      1.50 o 
  -3   2  14        1.52        1.02      1.94 o 
  -4  -5  15        2.88        4.47      2.03 o 
  -3  -5  15        7.57        7.76      2.31 o 
  -5  -4  15       75.40       86.83      7.57 o 
  -4  -4  15        1.86        2.07      1.35 o 
  -3  -4  15       18.22       20.87      2.77 o 
  -6  -3  15       30.50       35.13      2.99 o 
  -5  -3  15        6.50        6.78      1.65 o 
  -4  -3  15       29.70       29.33      2.95 o 
  -3  -3  15        7.86        6.28      1.57 o 
  -2  -3  15        2.68        3.01      1.50 o 
  -6  -2  15        9.34       11.31      1.80 o 
  -5  -2  15       34.07       33.15      2.45 o 
  -4  -2  15        5.30       12.87      1.74 o 
  -3  -2  15        9.93       11.06      2.76 o 
  -6  -1  15       21.50       28.00      4.01 o 
  -5  -1  15      132.07      146.09      5.08 o 
  -4  -1  15       11.20       11.38      2.36 o 
  -3  -1  15       80.34       98.57      4.21 o 
                                                 
